# Supplementary material for: A structural and functional magnetic resonance imaging dataset of brain tumour patients
Source: Sci Data. 2016 Feb 2;3:160003. doi: 10.1038/sdata.2016.3 (PMC4736501; doi:10.1038/sdata.2016.3)
Supplement: Supplementary file 1 [file sdata20163-isa1.zip]

Archive with 3 entries (3 files):
- i_Investigation.txt
- s_study_Pernet.txt
- a_assay_Pernet.txt
