# Supplementary material for: A structural and functional magnetic resonance imaging dataset of brain tumour patients
Source: Sci Data. 2016 Feb 2;3:160003. doi: 10.1038/sdata.2016.3 (PMC4736501; doi:10.1038/sdata.2016.3)
Supplement: Supplementary file 1 [file sdata20163-isa1.zip › i_Investigation.txt]

# Investigation File generated for Scientific Data with Investigation File Authoring Tool version 0.1.0 on 18/01/2016 - This metadata file is CC0
ONTOLOGY SOURCE REFERENCE
Term Source Name	NCBITAXON	UBERON	UO	OBI	NCIT	ECG	ERO
Term Source File	http://data.bioontology.org/ontologies/NCBITAXON	http://data.bioontology.org/ontologies/UBERON	http://data.bioontology.org/ontologies/UO	http://data.bioontology.org/ontologies/OBI	http://data.bioontology.org/ontologies/NCIT	http://data.bioontology.org/ontologies/ECG	http://data.bioontology.org/ontologies/ERO
Term Source Version	2015AA	releases/2014-06-15	unknown	2014-08-18	15.05d	1	2013-08-02
Term Source Description	National Center for Biotechnology Information (NCBI) Organismal Classification	Uber Anatomy Ontology	Units of Measurement Ontology	Ontology for Biomedical Investigations	National Cancer Institute Thesaurus	Electrocardiography Ontology	Eagle-I Research Resource Ontology
INVESTIGATION
Investigation Identifier
Investigation Title
Investigation Description
Investigation Submission Date
Investigation Public Release Date
INVESTIGATION PUBLICATIONS
Investigation PubMed ID
Investigation Publication DOI
Investigation Publication Author List
Investigation Publication Title
Investigation Publication Status
Investigation Publication Status Term Accession Number
Investigation Publication Status Term Source REF
INVESTIGATION CONTACTS
Investigation Person Last Name
Investigation Person Mid Initials
Investigation Person First Name
Investigation Person Address
Investigation Person Phone
Investigation Person Fax
Investigation Person Email
Investigation Person Affiliation
Investigation Person Roles
Investigation Person Roles Term Accession Number
Investigation Person Roles Term Source REF
STUDY
Study Identifier	10.1038/sdata.2016.3
Study Title	A structural and functional magnetic resonance imaging dataset of brain tumour patients
Study Submission Date	30/06/2015
Study Public Release Date	02/02/2016
Study Description	http://www.nature.com/articles/sdata20163#abstract
Study File Name	s_study_Pernet.txt
Comment[Subject Keywords]	//;/
Comment[Manuscript Licence]	CC BY-4.0
Comment[Experimental Metadata Licence]	CC0
Comment[Supplementary Information File Name]	
Comment[Supplementary Information File Type]	x-zip-compressed
Comment[Supplementary Information File URL]	http://www.nature.com/articles/sdata20163#supplementary-information
Comment[Data Repository]	UK Data Service - ReShare
Comment[Data Record Accession]	doi:10.5255/UKDA-SN-851861
Comment[Data Record URI]	https://dx.doi.org/10.5255/UKDA-SN-851861
STUDY DESIGN DESCRIPTORS
Study Design Type	repeated measure design	disease state design
Study Design Type Term Accession Number	OBI:0500002	OBI:0001293
Study Design Type Term Source REF	OBI	OBI
STUDY PUBLICATIONS
Study PubMed ID	""
Study Publication DOI	doi:10.1016/j.ijmedinf.2015.11.014
Study Publication Author List	""
Study Publication Title	""
Study Publication Status	published
Study Publication Status Term Accession Number	
Study Publication Status Term Source REF	
STUDY FACTORS
Study Factor Name	pathology	tumour location
Study Factor Type	Diagnosis	Anatomical_location
Study Factor Type Term Accession Number	NCIT:C15220	ECG:ECG_000000715
Study Factor Type Term Source REF	NCIT	ECG
STUDY ASSAYS
Study Assay Measurement Type	nuclear magnetic resonance assay
Study Assay Measurement Type Term Accession Number	OBI:0000182
Study Assay Measurement Type Term Source REF	ERO
Study Assay Technology Type	MRI Scanner
Study Assay Technology Type Term Accession Number	ERO:MRI_Scanner
Study Assay Technology Type Term Source REF	ERO
Study Assay Technology Platform	General Electric Signa HDxt
Study Assay File Name	a_assay_Pernet.txt
STUDY PROTOCOLS
Study Protocol Name	Patient recruitment	Magnetic Resonance Imaging
Study Protocol Type	selection	nuclear magnetic resonance assay
Study Protocol Type Term Accession Number	OBI:0001928	OBI:0000182
Study Protocol Type Term Source REF	OBI	ERO
Study Protocol Description		
Study Protocol URI	""	""
Study Protocol Version		
Study Protocol Parameters Name	""	instrument; manufacturer; magnetic field strength; coil type; number of coils; MRI assay; test condition; field of view; matrix size; pulse sequence type; repetition time; echo time; flip angle value; slice thickness
Study Protocol Parameters Name Term Accession Number	""	""
Study Protocol Parameters Name Term Source REF	""	""
Study Protocol Components Name	""	""
Study Protocol Components Type	""	""
Study Protocol Components Type Term Accession Number	""	""
Study Protocol Components Type Term Source REF	""	""
STUDY CONTACTS
Study Person Last Name	Pernet	Gorgolewski	Job	Rodriguez	Whittle	Wardlaw
Study Person First Name	Cyril R.	Krzysztof J.	Dominic	David	Ian	Joanna
Study Person Mid Initials						
Study Person Email	cyril.pernet@ed.ac.uk	""	""	""	""	""
Study Person Phone						
Study Person Fax						
Study Person Address						
Study Person Affiliation	Brain Research Imaging Centre, The University of Edinburgh, Edinburgh EH4 2XU, UK	Department of Psychology, Stanford University, Stanford, California 94305, USA	Brain Research Imaging Centre, The University of Edinburgh, Edinburgh EH4 2XU, UK	Brain Research Imaging Centre, The University of Edinburgh, Edinburgh EH4 2XU, UK	Brain Research Imaging Centre, The University of Edinburgh, Edinburgh EH4 2XU, UK	Brain Research Imaging Centre, The University of Edinburgh, Edinburgh EH4 2XU, UK
Study Person Roles						
Study Person Roles Term Accession Number						
Study Person Roles Term Source REF						
Comment[Study Person ORCID]	0000-0003-4010-4632	0000-0003-3321-7583				
Comment[Funder]						
Comment[FundRef ID]						
Comment[Funder Term Source REF]						
Comment[Grant Identifier]						
