# Supplementary material for: A structural and functional magnetic resonance imaging dataset of brain tumour patients
Source: Sci Data. 2016 Feb 2;3:160003. doi: 10.1038/sdata.2016.3 (PMC4736501; doi:10.1038/sdata.2016.3)
Supplement: Supplementary file 1 [file sdata20163-isa1.zip › s_study_Pernet.txt]

Source Name	Comment[patient ID]	Characteristics[organism]	Term Source REF	Term Accession Number	Characteristics[organism part]	Term Source REF	Term Accession Number	Characteristics[development stage]	Term Source REF	Term Accession Number	Characteristics[handedness]	Protocol REF	Sample Name	Factor Value[pathology]	Factor Value[tumour location]
UK_NHS-Lothian patient_University of Edinburgh	693ad701-54d9-4d33-a1bb-ac047ee507d4	Homo sapiens	NCBITAXON	NCBITaxon:9606	brain	UBERON	UBERON:0000955	adult organism	UBERON	UBERON:0007023	Right	Patient recruitment	18638	Astrocytoma type II	Right primary somatosensory area
UK_NHS-Lothian patient_University of Edinburgh	7a11a476-466c-4a9e-9887-db0f80542f73	Homo sapiens	NCBITAXON	NCBITaxon:9606	brain	UBERON	UBERON:0000955	adult organism	UBERON	UBERON:0007023	Right	Patient recruitment	19227	Astrocytoma type II	Right primary somatosensory area
UK_NHS-Lothian patient_University of Edinburgh	9ef1729e-6db1-4c36-a77c-1ee171a4c267	Homo sapiens	NCBITAXON	NCBITaxon:9606	brain	UBERON	UBERON:0000955	adult organism	UBERON	UBERON:0007023	Left	Patient recruitment	18886	Astrocytoma type II	Right Insula
UK_NHS-Lothian patient_University of Edinburgh	c2f5ba68-d7cb-46f7-8988-397dc59da908	Homo sapiens	NCBITAXON	NCBITaxon:9606	brain	UBERON	UBERON:0000955	adult organism	UBERON	UBERON:0007023	Right	Patient recruitment	19567	Astrocytoma type II	Left Pre-Motor area
UK_NHS-Lothian patient_University of Edinburgh	cd9ff8d9-2678-41e5-8633-c3942d8069e4	Homo sapiens	NCBITAXON	NCBITaxon:9606	brain	UBERON	UBERON:0000955	adult organism	UBERON	UBERON:0007023	Right	Patient recruitment	18582	Astrocytoma type II	Wernicke area
UK_NHS-Lothian patient_University of Edinburgh	be8f5123-872f-4dcb-ac96-2450e28041c1	Homo sapiens	NCBITAXON	NCBITaxon:9606	brain	UBERON	UBERON:0000955	adult organism	UBERON	UBERON:0007023	Left	Patient recruitment	19723	Astrocytoma type II	Left temporal cortex
UK_NHS-Lothian patient_University of Edinburgh	40b10c52-6cba-45c4-af41-ed23081782b6	Homo sapiens	NCBITAXON	NCBITaxon:9606	brain	UBERON	UBERON:0000955	adult organism	UBERON	UBERON:0007023	Right	Patient recruitment	18428	Astrocytoma type III	Right Supplementary Motor Area
UK_NHS-Lothian patient_University of Edinburgh	03d4a4a9-e33a-4c53-9c55-b81aad73911e	Homo sapiens	NCBITAXON	NCBITaxon:9606	brain	UBERON	UBERON:0000955	adult organism	UBERON	UBERON:0007023	Right	Patient recruitment	19423	Glioblastoma Multiform	Right primary motor area
UK_NHS-Lothian patient_University of Edinburgh	0153c89e-aed5-48e9-a564-30fe5ceefb24	Homo sapiens	NCBITAXON	NCBITaxon:9606	brain	UBERON	UBERON:0000955	adult organism	UBERON	UBERON:0007023	Right	Patient recruitment	19357	Glioblastoma Multiform	Right primary motor area
UK_NHS-Lothian patient_University of Edinburgh	9bba1062-9dd7-4d4a-a668-85b337fbbf64	Homo sapiens	NCBITAXON	NCBITaxon:9606	brain	UBERON	UBERON:0000955	adult organism	UBERON	UBERON:0007023	Right	Patient recruitment	18975	Glioblastoma Multiform	Left primary motor area
UK_NHS-Lothian patient_University of Edinburgh	458066eb-478f-4814-aab1-cad1548c320e	Homo sapiens	NCBITAXON	NCBITaxon:9606	brain	UBERON	UBERON:0000955	adult organism	UBERON	UBERON:0007023	Right	Patient recruitment	19015	Glioblastoma Multiform	Left Supplementary Motor Area
UK_NHS-Lothian patient_University of Edinburgh	d1c8edef-fafc-4e98-8f9e-67ca5823243c	Homo sapiens	NCBITAXON	NCBITaxon:9606	brain	UBERON	UBERON:0000955	adult organism	UBERON	UBERON:0007023	Right	Patient recruitment	18756	Glioblastoma Multiform	Right primary motor area
UK_NHS-Lothian patient_University of Edinburgh	8987684c-859f-4ea7-9cd0-4371adc4a70e	Homo sapiens	NCBITAXON	NCBITaxon:9606	brain	UBERON	UBERON:0000955	adult organism	UBERON	UBERON:0007023	Right	Patient recruitment	18716	Glioblastoma Multiform	Right primary motor area
UK_NHS-Lothian patient_University of Edinburgh	95733f11-aa48-4a2b-b478-cb02f4ded3ef	Homo sapiens	NCBITAXON	NCBITaxon:9606	brain	UBERON	UBERON:0000955	adult organism	UBERON	UBERON:0007023	Right	Patient recruitment	19085	Meningioma	Right Supplementary Motor Area
UK_NHS-Lothian patient_University of Edinburgh	61f986b2-a38e-4ce1-8c6d-4e32d4acebba	Homo sapiens	NCBITAXON	NCBITaxon:9606	brain	UBERON	UBERON:0000955	adult organism	UBERON	UBERON:0007023	Right	Patient recruitment	19275	Meningioma	Right Pre-Motor Area
UK_NHS-Lothian patient_University of Edinburgh	7b7258d1-6569-42fd-94df-a41fdf462020	Homo sapiens	NCBITAXON	NCBITaxon:9606	brain	UBERON	UBERON:0000955	adult organism	UBERON	UBERON:0007023	Right	Patient recruitment	19628	Meningioma	Left Pre-Motor area
UK_NHS-Lothian patient_University of Edinburgh	a3f242b3-3e8c-40f7-9be0-7ff70e5d5690	Homo sapiens	NCBITAXON	NCBITaxon:9606	brain	UBERON	UBERON:0000955	adult organism	UBERON	UBERON:0007023	Right	Patient recruitment	18675	Meningioma	Left primary motor area
UK_NHS-Lothian patient_University of Edinburgh	5bcbc416-f72a-46a0-a222-fb7b45758452	Homo sapiens	NCBITAXON	NCBITaxon:9606	brain	UBERON	UBERON:0000955	adult organism	UBERON	UBERON:0007023	Right	Patient recruitment	19691	Oligodendrocytoma type II	Right Pre-Motor area
UK_NHS-Lothian patient_University of Edinburgh	136d3b26-a0a3-412c-99ec-ba3ece3e6177	Homo sapiens	NCBITAXON	NCBITaxon:9606	brain	UBERON	UBERON:0000955	adult organism	UBERON	UBERON:0007023	Right	Patient recruitment	17904	Oligodendrocytoma type II	Left Supplementary Motor Area
UK_NHS-Lothian patient_University of Edinburgh	5be343d8-355e-446d-88bb-7f70574a583e	Homo sapiens	NCBITAXON	NCBITaxon:9606	brain	UBERON	UBERON:0000955	adult organism	UBERON	UBERON:0007023	Right	Patient recruitment	19849	nil	Right primary motor area
UK_NHS-Lothian patient_University of Edinburgh	f9860d61-19c4-4698-9557-b580a57e8e8c	Homo sapiens	NCBITAXON	NCBITaxon:9606	brain	UBERON	UBERON:0000955	adult organism	UBERON	UBERON:0007023	Right	Patient recruitment	19398	Met lung CA	Right primary somatosensory area
UK_NHS-Lothian patient_University of Edinburgh	9517da5f-ff85-40c5-a348-1ce362a7b997	Homo sapiens	NCBITAXON	NCBITaxon:9606	brain	UBERON	UBERON:0000955	adult organism	UBERON	UBERON:0007023	Left	Patient recruitment	18863	renal cell carcinoma	Left Pre-Motor Area
