# Supplementary material for: A structural and functional magnetic resonance imaging dataset of brain tumour patients
Source: Sci Data. 2016 Feb 2;3:160003. doi: 10.1038/sdata.2016.3 (PMC4736501; doi:10.1038/sdata.2016.3)
Supplement: Supplementary file 1 [file sdata20163-isa1.zip › a_assay_Pernet.txt]

Sample Name	Assay Name	Protocol REF	Parameter Value[instrument]	Parameter Value[manufacturer]	Parameter Value[magnetic field strength]	Unit	Term Source REF	Term Accession Number	Parameter Value[coil type]	Parameter Value[number of coils]	Parameter Value[MRI assay]	Parameter Value[test condition]	Comment[instructions to participants]	Parameter Value[field of view]	Unit	Term Source REF	Term Accession Number	Parameter Value[matrix size]	Unit	Term Source REF	Term Accession Number	Parameter Value[pulse sequence type]	Parameter Value[repetition time]	Unit	Term Source REF	Term Accession Number	Parameter Value[echo time]	Unit	Term Source REF	Term Accession Number	Parameter Value[flip angle value]	Unit	Term Source REF	Term Accession Number	Parameter Value[slice thickness]	Unit	Term Source REF	Term Accession Number	Raw Data File	Comment [Data Repository]	Comment [Data Record Accession]	Comment [Data Record URI]	Factor Value[pathology]	Factor Value[tumour location]
18638	18638_T1	Magnetic Resonance Imaging	Signa HDxt	General Electric Healthcare	1.5	tesla	UO	UO:0000228	head	12	T1-weighted image	nil	nil	256	millimeter	UO	UO:0000016	256*256	millimeter	UO	UO:0000016	3D IRP (inversion recovery prepared)	10	second	UO	UO:0000010	4	second	UO	UO:0000010	8	degree	UO	UO:0000185	1.3	millimeter	UO	UO:0000016	693ad701-54d9-4d33-a1bb-ac047ee507d4.tar	UK Data Service - ReShare	doi:10.5255/UKDA-SN-851861	https://dx.doi.org/10.5255/UKDA-SN-851861	Astrocytoma type II	Right primary somatosensory area
18638	18638_T2	Magnetic Resonance Imaging	Signa HDxt	General Electric Healthcare	1.5	tesla	UO	UO:0000228	head	12	T2-weighted image	nil	nil	256	millimeter	UO	UO:0000016	256*256	millimeter	UO	UO:0000016	FAST spin-echo	2.5	second	UO	UO:0000010	102	second	UO	UO:0000010	90	degree	UO	UO:0000185	1.3	millimeter	UO	UO:0000016	693ad701-54d9-4d33-a1bb-ac047ee507d4.tar	UK Data Service - ReShare	doi:10.5255/UKDA-SN-851861	https://dx.doi.org/10.5255/UKDA-SN-851861	Astrocytoma type II	Right primary somatosensory area
18638	18638_DTI	Magnetic Resonance Imaging	Signa HDxt	General Electric Healthcare	1.5	tesla	UO	UO:0000228	head	12	Diffusion weighted_DTI	nil	nil	256	millimeter	UO	UO:0000016	128*128	millimeter	UO	UO:0000016	single-shot spin-echo EPI	16.5	second	UO	UO:0000010	98	second	UO	UO:0000010	90	degree	UO	UO:0000185	2	millimeter	UO	UO:0000016	693ad701-54d9-4d33-a1bb-ac047ee507d4.tar	UK Data Service - ReShare	doi:10.5255/UKDA-SN-851861	https://dx.doi.org/10.5255/UKDA-SN-851861	Astrocytoma type II	Right primary somatosensory area
18638	18638_fMRI	Magnetic Resonance Imaging	Signa HDxt	General Electric Healthcare	1.5	tesla	UO	UO:0000228	head	12	T2- weighted_fMRI	Motor	move foot/lips/hands	256	millimeter	UO	UO:0000016	64*64	millimeter	UO	UO:0000016	single-shot gradient-echo EPI	2.5	second	UO	UO:0000010	50	second	UO	UO:0000010	90	degree	UO	UO:0000185	4	millimeter	UO	UO:0000016	693ad701-54d9-4d33-a1bb-ac047ee507d4.tar	UK Data Service - ReShare	doi:10.5255/UKDA-SN-851861	https://dx.doi.org/10.5255/UKDA-SN-851861	Astrocytoma type II	Right primary somatosensory area
19227	19227_DTI	Magnetic Resonance Imaging	Signa HDxt	General Electric Healthcare	1.5	tesla	UO	UO:0000228	head	12	Diffusion weighted_DTI	nil	nil	256	millimeter	UO	UO:0000016	128*128	millimeter	UO	UO:0000016	single-shot spin-echo EPI	16.5	second	UO	UO:0000010	98	second	UO	UO:0000010	90	degree	UO	UO:0000185	2	millimeter	UO	UO:0000016	7a11a476-466c-4a9e-9887-db0f80542f73.tar	UK Data Service - ReShare	doi:10.5255/UKDA-SN-851861	https://dx.doi.org/10.5255/UKDA-SN-851861	Astrocytoma type II	Right primary somatosensory area
19227	19227_fMRI	Magnetic Resonance Imaging	Signa HDxt	General Electric Healthcare	1.5	tesla	UO	UO:0000228	head	12	T2- weighted_fMRI	motor	move foot/lips/hands	256	millimeter	UO	UO:0000016	64*64	millimeter	UO	UO:0000016	single-shot gradient-echo EPI	2.5	second	UO	UO:0000010	50	second	UO	UO:0000010	90	degree	UO	UO:0000185	4	millimeter	UO	UO:0000016	7a11a476-466c-4a9e-9887-db0f80542f73.tar	UK Data Service - ReShare	doi:10.5255/UKDA-SN-851861	https://dx.doi.org/10.5255/UKDA-SN-851861	Astrocytoma type II	Right primary somatosensory area
19227	19227_fMRI	Magnetic Resonance Imaging	Signa HDxt	General Electric Healthcare	1.5	tesla	UO	UO:0000228	head	12	T2- weighted_fMRI	verb generation	generate a verb from a noun presented via audio	256	millimeter	UO	UO:0000016	64*64	millimeter	UO	UO:0000016	single-shot gradient-echo EPI	2.5	second	UO	UO:0000010	50	second	UO	UO:0000010	90	degree	UO	UO:0000185	4	millimeter	UO	UO:0000016	7a11a476-466c-4a9e-9887-db0f80542f73.tar	UK Data Service - ReShare	doi:10.5255/UKDA-SN-851861	https://dx.doi.org/10.5255/UKDA-SN-851861	Astrocytoma type II	Right primary somatosensory area
19227	19227_fMRI	Magnetic Resonance Imaging	Signa HDxt	General Electric Healthcare	1.5	tesla	UO	UO:0000228	head	12	T2- weighted_fMRI	word repetition	repeat a word presentated via audio	256	millimeter	UO	UO:0000016	64*64	millimeter	UO	UO:0000016	single-shot gradient-echo EPI	5 (sparse sampling, effective TR 2.5)	second	UO	UO:0000010	50	second	UO	UO:0000010	90	degree	UO	UO:0000185	4	millimeter	UO	UO:0000016	7a11a476-466c-4a9e-9887-db0f80542f73.tar	UK Data Service - ReShare	doi:10.5255/UKDA-SN-851861	https://dx.doi.org/10.5255/UKDA-SN-851861	Astrocytoma type II	Right primary somatosensory area
18886	18886_T1	Magnetic Resonance Imaging	Signa HDxt	General Electric Healthcare	1.5	tesla	UO	UO:0000228	head	12	T1-weighted image	nil	nil	256	millimeter	UO	UO:0000016	256*256	millimeter	UO	UO:0000016	3D IRP (inversion recovery prepared)	10	second	UO	UO:0000010	4	second	UO	UO:0000010	8	degree	UO	UO:0000185	1.3	millimeter	UO	UO:0000016	9ef1729e-6db1-4c36-a77c-1ee171a4c267.tar	UK Data Service - ReShare	doi:10.5255/UKDA-SN-851861	https://dx.doi.org/10.5255/UKDA-SN-851861	Astrocytoma type II	Right Insula
18886	18886_T2	Magnetic Resonance Imaging	Signa HDxt	General Electric Healthcare	1.5	tesla	UO	UO:0000228	head	12	T2-weighted image	nil	nil	256	millimeter	UO	UO:0000016	256*256	millimeter	UO	UO:0000016	FAST spin-echo	2.5	second	UO	UO:0000010	102	second	UO	UO:0000010	90	degree	UO	UO:0000185	1.3	millimeter	UO	UO:0000016	9ef1729e-6db1-4c36-a77c-1ee171a4c267.tar	UK Data Service - ReShare	doi:10.5255/UKDA-SN-851861	https://dx.doi.org/10.5255/UKDA-SN-851861	Astrocytoma type II	Right Insula
18886	18886_DTI	Magnetic Resonance Imaging	Signa HDxt	General Electric Healthcare	1.5	tesla	UO	UO:0000228	head	12	Diffusion weighted_DTI	nil	nil	256	millimeter	UO	UO:0000016	128*128	millimeter	UO	UO:0000016	single-shot spin-echo EPI	16.5	second	UO	UO:0000010	98	second	UO	UO:0000010	90	degree	UO	UO:0000185	2	millimeter	UO	UO:0000016	9ef1729e-6db1-4c36-a77c-1ee171a4c267.tar	UK Data Service - ReShare	doi:10.5255/UKDA-SN-851861	https://dx.doi.org/10.5255/UKDA-SN-851861	Astrocytoma type II	Right Insula
18886	18886_fMRI	Magnetic Resonance Imaging	Signa HDxt	General Electric Healthcare	1.5	tesla	UO	UO:0000228	head	12	T2- weighted_fMRI	motor	move foot/lips/hands	256	millimeter	UO	UO:0000016	64*64	millimeter	UO	UO:0000016	single-shot gradient-echo EPI	2.5	second	UO	UO:0000010	50	second	UO	UO:0000010	90	degree	UO	UO:0000185	4	millimeter	UO	UO:0000016	9ef1729e-6db1-4c36-a77c-1ee171a4c267.tar	UK Data Service - ReShare	doi:10.5255/UKDA-SN-851861	https://dx.doi.org/10.5255/UKDA-SN-851861	Astrocytoma type II	Right Insula
18886	18886_fMRI	Magnetic Resonance Imaging	Signa HDxt	General Electric Healthcare	1.5	tesla	UO	UO:0000228	head	12	T2- weighted_fMRI	verb generation	generate a verb from a noun presented via audio	256	millimeter	UO	UO:0000016	64*64	millimeter	UO	UO:0000016	single-shot gradient-echo EPI	2.5	second	UO	UO:0000010	50	second	UO	UO:0000010	90	degree	UO	UO:0000185	4	millimeter	UO	UO:0000016	9ef1729e-6db1-4c36-a77c-1ee171a4c267.tar	UK Data Service - ReShare	doi:10.5255/UKDA-SN-851861	https://dx.doi.org/10.5255/UKDA-SN-851861	Astrocytoma type II	Right Insula
18886	18886_fMRI	Magnetic Resonance Imaging	Signa HDxt	General Electric Healthcare	1.5	tesla	UO	UO:0000228	head	12	T2- weighted_fMRI	rest	rest	256	millimeter	UO	UO:0000016	64*64	millimeter	UO	UO:0000016	single-shot gradient-echo EPI	2.5	second	UO	UO:0000010	50	second	UO	UO:0000010	90	degree	UO	UO:0000185	4	millimeter	UO	UO:0000016	9ef1729e-6db1-4c36-a77c-1ee171a4c267.tar	UK Data Service - ReShare	doi:10.5255/UKDA-SN-851861	https://dx.doi.org/10.5255/UKDA-SN-851861	Astrocytoma type II	Right Insula
19567	19567_T1	Magnetic Resonance Imaging	Signa HDxt	General Electric Healthcare	1.5	tesla	UO	UO:0000228	head	12	T1-weighted image	nil	nil	256	millimeter	UO	UO:0000016	256*256	millimeter	UO	UO:0000016	3D IRP (inversion recovery prepared)	10	second	UO	UO:0000010	4	second	UO	UO:0000010	8	degree	UO	UO:0000185	1.3	millimeter	UO	UO:0000016	c2f5ba68-d7cb-46f7-8988-397dc59da908.tar	UK Data Service - ReShare	doi:10.5255/UKDA-SN-851861	https://dx.doi.org/10.5255/UKDA-SN-851861	Astrocytoma type II	Left Pre-Motor area
19567	19567_T2	Magnetic Resonance Imaging	Signa HDxt	General Electric Healthcare	1.5	tesla	UO	UO:0000228	head	12	T2-weighted image	nil	nil	256	millimeter	UO	UO:0000016	256*256	millimeter	UO	UO:0000016	FAST spin-echo	2.5	second	UO	UO:0000010	102	second	UO	UO:0000010	90	degree	UO	UO:0000185	1.3	millimeter	UO	UO:0000016	c2f5ba68-d7cb-46f7-8988-397dc59da908.tar	UK Data Service - ReShare	doi:10.5255/UKDA-SN-851861	https://dx.doi.org/10.5255/UKDA-SN-851861	Astrocytoma type II	Left Pre-Motor area
19567	19567_DTI	Magnetic Resonance Imaging	Signa HDxt	General Electric Healthcare	1.5	tesla	UO	UO:0000228	head	12	Diffusion weighted_DTI	nil	nil	256	millimeter	UO	UO:0000016	128*128	millimeter	UO	UO:0000016	single-shot spin-echo EPI	16.5	second	UO	UO:0000010	98	second	UO	UO:0000010	90	degree	UO	UO:0000185	2	millimeter	UO	UO:0000016	c2f5ba68-d7cb-46f7-8988-397dc59da908.tar	UK Data Service - ReShare	doi:10.5255/UKDA-SN-851861	https://dx.doi.org/10.5255/UKDA-SN-851861	Astrocytoma type II	Left Pre-Motor area
19567	19567_fMRI	Magnetic Resonance Imaging	Signa HDxt	General Electric Healthcare	1.5	tesla	UO	UO:0000228	head	12	T2- weighted_fMRI	motor	move foot/lips/hands	256	millimeter	UO	UO:0000016	64*64	millimeter	UO	UO:0000016	single-shot gradient-echo EPI	2.5	second	UO	UO:0000010	50	second	UO	UO:0000010	90	degree	UO	UO:0000185	4	millimeter	UO	UO:0000016	c2f5ba68-d7cb-46f7-8988-397dc59da908.tar	UK Data Service - ReShare	doi:10.5255/UKDA-SN-851861	https://dx.doi.org/10.5255/UKDA-SN-851861	Astrocytoma type II	Left Pre-Motor area
19567	19567_fMRI	Magnetic Resonance Imaging	Signa HDxt	General Electric Healthcare	1.5	tesla	UO	UO:0000228	head	12	T2- weighted_fMRI	verb generation	generate a verb from a noun presented via audio	256	millimeter	UO	UO:0000016	64*64	millimeter	UO	UO:0000016	single-shot gradient-echo EPI	2.5	second	UO	UO:0000010	50	second	UO	UO:0000010	90	degree	UO	UO:0000185	4	millimeter	UO	UO:0000016	c2f5ba68-d7cb-46f7-8988-397dc59da908.tar	UK Data Service - ReShare	doi:10.5255/UKDA-SN-851861	https://dx.doi.org/10.5255/UKDA-SN-851861	Astrocytoma type II	Left Pre-Motor area
19567	19567_fMRI	Magnetic Resonance Imaging	Signa HDxt	General Electric Healthcare	1.5	tesla	UO	UO:0000228	head	12	T2- weighted_fMRI	word repetition	repeat a word presentated via audio	256	millimeter	UO	UO:0000016	64*64	millimeter	UO	UO:0000016	single-shot gradient-echo EPI	5 (sparse sampling, effective TR 2.5)	second	UO	UO:0000010	50	second	UO	UO:0000010	90	degree	UO	UO:0000185	4	millimeter	UO	UO:0000016	c2f5ba68-d7cb-46f7-8988-397dc59da908.tar	UK Data Service - ReShare	doi:10.5255/UKDA-SN-851861	https://dx.doi.org/10.5255/UKDA-SN-851861	Astrocytoma type II	Left Pre-Motor area
18582	18582_T1	Magnetic Resonance Imaging	Signa HDxt	General Electric Healthcare	1.5	tesla	UO	UO:0000228	head	12	T1-weighted image	nil	nil	256	millimeter	UO	UO:0000016	256*256	millimeter	UO	UO:0000016	3D IRP (inversion recovery prepared)	10	second	UO	UO:0000010	4	second	UO	UO:0000010	8	degree	UO	UO:0000185	1.3	millimeter	UO	UO:0000016	cd9ff8d9-2678-41e5-8633-c3942d8069e4.tar	UK Data Service - ReShare	doi:10.5255/UKDA-SN-851861	https://dx.doi.org/10.5255/UKDA-SN-851861	Astrocytoma type II	Wernicke area
18582	18582_T2	Magnetic Resonance Imaging	Signa HDxt	General Electric Healthcare	1.5	tesla	UO	UO:0000228	head	12	T2-weighted image	nil	nil	256	millimeter	UO	UO:0000016	256*256	millimeter	UO	UO:0000016	FAST spin-echo	2.5	second	UO	UO:0000010	102	second	UO	UO:0000010	90	degree	UO	UO:0000185	1.3	millimeter	UO	UO:0000016	cd9ff8d9-2678-41e5-8633-c3942d8069e4.tar	UK Data Service - ReShare	doi:10.5255/UKDA-SN-851861	https://dx.doi.org/10.5255/UKDA-SN-851861	Astrocytoma type II	Wernicke area
18582	18582_DTI	Magnetic Resonance Imaging	Signa HDxt	General Electric Healthcare	1.5	tesla	UO	UO:0000228	head	12	Diffusion weighted_DTI	nil	nil	256	millimeter	UO	UO:0000016	128*128	millimeter	UO	UO:0000016	single-shot spin-echo EPI	16.5	second	UO	UO:0000010	98	second	UO	UO:0000010	90	degree	UO	UO:0000185	2	millimeter	UO	UO:0000016	cd9ff8d9-2678-41e5-8633-c3942d8069e4.tar	UK Data Service - ReShare	doi:10.5255/UKDA-SN-851861	https://dx.doi.org/10.5255/UKDA-SN-851861	Astrocytoma type II	Wernicke area
18582	18582_fMRI	Magnetic Resonance Imaging	Signa HDxt	General Electric Healthcare	1.5	tesla	UO	UO:0000228	head	12	T2- weighted_fMRI	motor	move foot/lips/hands	256	millimeter	UO	UO:0000016	64*64	millimeter	UO	UO:0000016	single-shot gradient-echo EPI	2.5	second	UO	UO:0000010	50	second	UO	UO:0000010	90	degree	UO	UO:0000185	4	millimeter	UO	UO:0000016	cd9ff8d9-2678-41e5-8633-c3942d8069e4.tar	UK Data Service - ReShare	doi:10.5255/UKDA-SN-851861	https://dx.doi.org/10.5255/UKDA-SN-851861	Astrocytoma type II	Wernicke area
18582	18582_fMRI	Magnetic Resonance Imaging	Signa HDxt	General Electric Healthcare	1.5	tesla	UO	UO:0000228	head	12	T2- weighted_fMRI	verb generation	generate a verb from a noun presented via audio	256	millimeter	UO	UO:0000016	64*64	millimeter	UO	UO:0000016	single-shot gradient-echo EPI	2.5	second	UO	UO:0000010	50	second	UO	UO:0000010	90	degree	UO	UO:0000185	4	millimeter	UO	UO:0000016	cd9ff8d9-2678-41e5-8633-c3942d8069e4.tar	UK Data Service - ReShare	doi:10.5255/UKDA-SN-851861	https://dx.doi.org/10.5255/UKDA-SN-851861	Astrocytoma type II	Wernicke area
18582	18582_fMRI	Magnetic Resonance Imaging	Signa HDxt	General Electric Healthcare	1.5	tesla	UO	UO:0000228	head	12	T2- weighted_fMRI	word repetition	repeat a word presentated via audio	256	millimeter	UO	UO:0000016	64*64	millimeter	UO	UO:0000016	single-shot gradient-echo EPI	5 (sparse sampling, effective TR 2.5)	second	UO	UO:0000010	50	second	UO	UO:0000010	90	degree	UO	UO:0000185	4	millimeter	UO	UO:0000016	cd9ff8d9-2678-41e5-8633-c3942d8069e4.tar	UK Data Service - ReShare	doi:10.5255/UKDA-SN-851861	https://dx.doi.org/10.5255/UKDA-SN-851861	Astrocytoma type II	Wernicke area
19723	19723_T1	Magnetic Resonance Imaging	Signa HDxt	General Electric Healthcare	1.5	tesla	UO	UO:0000228	head	12	T1-weighted image	nil	nil	256	millimeter	UO	UO:0000016	256*256	millimeter	UO	UO:0000016	3D IRP (inversion recovery prepared)	10	second	UO	UO:0000010	4	second	UO	UO:0000010	8	degree	UO	UO:0000185	1.3	millimeter	UO	UO:0000016	be8f5123-872f-4dcb-ac96-2450e28041c1.tar	UK Data Service - ReShare	doi:10.5255/UKDA-SN-851861	https://dx.doi.org/10.5255/UKDA-SN-851861	Astrocytoma type II	Left temporal cortex
19723	19723_T2	Magnetic Resonance Imaging	Signa HDxt	General Electric Healthcare	1.5	tesla	UO	UO:0000228	head	12	T2-weighted image	nil	nil	256	millimeter	UO	UO:0000016	256*256	millimeter	UO	UO:0000016	FAST spin-echo	2.5	second	UO	UO:0000010	102	second	UO	UO:0000010	90	degree	UO	UO:0000185	1.3	millimeter	UO	UO:0000016	be8f5123-872f-4dcb-ac96-2450e28041c1.tar	UK Data Service - ReShare	doi:10.5255/UKDA-SN-851861	https://dx.doi.org/10.5255/UKDA-SN-851861	Astrocytoma type II	Left temporal cortex
19723	19723_DTI	Magnetic Resonance Imaging	Signa HDxt	General Electric Healthcare	1.5	tesla	UO	UO:0000228	head	12	Diffusion weighted_DTI	nil	nil	256	millimeter	UO	UO:0000016	128*128	millimeter	UO	UO:0000016	single-shot spin-echo EPI	16.5	second	UO	UO:0000010	98	second	UO	UO:0000010	90	degree	UO	UO:0000185	2	millimeter	UO	UO:0000016	be8f5123-872f-4dcb-ac96-2450e28041c1.tar	UK Data Service - ReShare	doi:10.5255/UKDA-SN-851861	https://dx.doi.org/10.5255/UKDA-SN-851861	Astrocytoma type II	Left temporal cortex
19723	19723_fMRI	Magnetic Resonance Imaging	Signa HDxt	General Electric Healthcare	1.5	tesla	UO	UO:0000228	head	12	T2- weighted_fMRI	motor	move foot/lips/hands	256	millimeter	UO	UO:0000016	64*64	millimeter	UO	UO:0000016	single-shot gradient-echo EPI	2.5	second	UO	UO:0000010	50	second	UO	UO:0000010	90	degree	UO	UO:0000185	4	millimeter	UO	UO:0000016	be8f5123-872f-4dcb-ac96-2450e28041c1.tar	UK Data Service - ReShare	doi:10.5255/UKDA-SN-851861	https://dx.doi.org/10.5255/UKDA-SN-851861	Astrocytoma type II	Left temporal cortex
19723	19723_fMRI	Magnetic Resonance Imaging	Signa HDxt	General Electric Healthcare	1.5	tesla	UO	UO:0000228	head	12	T2- weighted_fMRI	verb generation	generate a verb from a noun presented via audio	256	millimeter	UO	UO:0000016	64*64	millimeter	UO	UO:0000016	single-shot gradient-echo EPI	2.5	second	UO	UO:0000010	50	second	UO	UO:0000010	90	degree	UO	UO:0000185	4	millimeter	UO	UO:0000016	be8f5123-872f-4dcb-ac96-2450e28041c1.tar	UK Data Service - ReShare	doi:10.5255/UKDA-SN-851861	https://dx.doi.org/10.5255/UKDA-SN-851861	Astrocytoma type II	Left temporal cortex
19723	19723_fMRI	Magnetic Resonance Imaging	Signa HDxt	General Electric Healthcare	1.5	tesla	UO	UO:0000228	head	12	T2- weighted_fMRI	word repetition	repeat a word presentated via audio	256	millimeter	UO	UO:0000016	64*64	millimeter	UO	UO:0000016	single-shot gradient-echo EPI	5 (sparse sampling, effective TR 2.5)	second	UO	UO:0000010	50	second	UO	UO:0000010	90	degree	UO	UO:0000185	4	millimeter	UO	UO:0000016	be8f5123-872f-4dcb-ac96-2450e28041c1.tar	UK Data Service - ReShare	doi:10.5255/UKDA-SN-851861	https://dx.doi.org/10.5255/UKDA-SN-851861	Astrocytoma type II	Left temporal cortex
19723	19723_fMRI	Magnetic Resonance Imaging	Signa HDxt	General Electric Healthcare	1.5	tesla	UO	UO:0000228	head	12	T2- weighted_fMRI	rest	rest	256	millimeter	UO	UO:0000016	64*64	millimeter	UO	UO:0000016	single-shot gradient-echo EPI	2.5	second	UO	UO:0000010	50	second	UO	UO:0000010	90	degree	UO	UO:0000185	4	millimeter	UO	UO:0000016	be8f5123-872f-4dcb-ac96-2450e28041c1.tar	UK Data Service - ReShare	doi:10.5255/UKDA-SN-851861	https://dx.doi.org/10.5255/UKDA-SN-851861	Astrocytoma type II	Left temporal cortex
18428	18428_T1	Magnetic Resonance Imaging	Signa HDxt	General Electric Healthcare	1.5	tesla	UO	UO:0000228	head	12	T1-weighted image	nil	nil	256	millimeter	UO	UO:0000016	256*256	millimeter	UO	UO:0000016	3D IRP (inversion recovery prepared)	10	second	UO	UO:0000010	4	second	UO	UO:0000010	8	degree	UO	UO:0000185	1.3	millimeter	UO	UO:0000016	40b10c52-6cba-45c4-af41-ed23081782b6.tar	UK Data Service - ReShare	doi:10.5255/UKDA-SN-851861	https://dx.doi.org/10.5255/UKDA-SN-851861	Astrocytoma type III	Right Supplementary Motor Area
18428	18428_T2	Magnetic Resonance Imaging	Signa HDxt	General Electric Healthcare	1.5	tesla	UO	UO:0000228	head	12	T2-weighted image	nil	nil	256	millimeter	UO	UO:0000016	256*256	millimeter	UO	UO:0000016	FAST spin-echo	2.5	second	UO	UO:0000010	102	second	UO	UO:0000010	90	degree	UO	UO:0000185	1.3	millimeter	UO	UO:0000016	40b10c52-6cba-45c4-af41-ed23081782b6.tar	UK Data Service - ReShare	doi:10.5255/UKDA-SN-851861	https://dx.doi.org/10.5255/UKDA-SN-851861	Astrocytoma type III	Right Supplementary Motor Area
18428	18428_DTI	Magnetic Resonance Imaging	Signa HDxt	General Electric Healthcare	1.5	tesla	UO	UO:0000228	head	12	Diffusion weighted_DTI	nil	nil	256	millimeter	UO	UO:0000016	128*128	millimeter	UO	UO:0000016	single-shot spin-echo EPI	16.5	second	UO	UO:0000010	98	second	UO	UO:0000010	90	degree	UO	UO:0000185	2	millimeter	UO	UO:0000016	40b10c52-6cba-45c4-af41-ed23081782b6.tar	UK Data Service - ReShare	doi:10.5255/UKDA-SN-851861	https://dx.doi.org/10.5255/UKDA-SN-851861	Astrocytoma type III	Right Supplementary Motor Area
18428	18428_fMRI	Magnetic Resonance Imaging	Signa HDxt	General Electric Healthcare	1.5	tesla	UO	UO:0000228	head	12	T2- weighted_fMRI	motor	move foot/lips/hands	256	millimeter	UO	UO:0000016	64*64	millimeter	UO	UO:0000016	single-shot gradient-echo EPI	2.5	second	UO	UO:0000010	50	second	UO	UO:0000010	90	degree	UO	UO:0000185	4	millimeter	UO	UO:0000016	40b10c52-6cba-45c4-af41-ed23081782b6.tar	UK Data Service - ReShare	doi:10.5255/UKDA-SN-851861	https://dx.doi.org/10.5255/UKDA-SN-851861	Astrocytoma type III	Right Supplementary Motor Area
18428	18428_fMRI	Magnetic Resonance Imaging	Signa HDxt	General Electric Healthcare	1.5	tesla	UO	UO:0000228	head	12	T2- weighted_fMRI	rest	rest	256	millimeter	UO	UO:0000016	64*64	millimeter	UO	UO:0000016	single-shot gradient-echo EPI	2.5	second	UO	UO:0000010	50	second	UO	UO:0000010	90	degree	UO	UO:0000185	4	millimeter	UO	UO:0000016	40b10c52-6cba-45c4-af41-ed23081782b6.tar	UK Data Service - ReShare	doi:10.5255/UKDA-SN-851861	https://dx.doi.org/10.5255/UKDA-SN-851861	Astrocytoma type III	Right Supplementary Motor Area
19423	19423_T1	Magnetic Resonance Imaging	Signa HDxt	General Electric Healthcare	1.5	tesla	UO	UO:0000228	head	12	T1-weighted image	nil	nil	256	millimeter	UO	UO:0000016	256*256	millimeter	UO	UO:0000016	3D IRP (inversion recovery prepared)	10	second	UO	UO:0000010	4	second	UO	UO:0000010	8	degree	UO	UO:0000185	1.3	millimeter	UO	UO:0000016	03d4a4a9-e33a-4c53-9c55-b81aad73911e.tar	UK Data Service - ReShare	doi:10.5255/UKDA-SN-851861	https://dx.doi.org/10.5255/UKDA-SN-851861	Glioblastoma Multiform	Right primary motor area
19423	19423_T2	Magnetic Resonance Imaging	Signa HDxt	General Electric Healthcare	1.5	tesla	UO	UO:0000228	head	12	T2-weighted image	nil	nil	256	millimeter	UO	UO:0000016	256*256	millimeter	UO	UO:0000016	FAST spin-echo	2.5	second	UO	UO:0000010	102	second	UO	UO:0000010	90	degree	UO	UO:0000185	1.3	millimeter	UO	UO:0000016	03d4a4a9-e33a-4c53-9c55-b81aad73911e.tar	UK Data Service - ReShare	doi:10.5255/UKDA-SN-851861	https://dx.doi.org/10.5255/UKDA-SN-851861	Glioblastoma Multiform	Right primary motor area
19423	19423_DTI	Magnetic Resonance Imaging	Signa HDxt	General Electric Healthcare	1.5	tesla	UO	UO:0000228	head	12	Diffusion weighted_DTI	nil	nil	256	millimeter	UO	UO:0000016	128*128	millimeter	UO	UO:0000016	single-shot spin-echo EPI	16.5	second	UO	UO:0000010	98	second	UO	UO:0000010	90	degree	UO	UO:0000185	2	millimeter	UO	UO:0000016	03d4a4a9-e33a-4c53-9c55-b81aad73911e.tar	UK Data Service - ReShare	doi:10.5255/UKDA-SN-851861	https://dx.doi.org/10.5255/UKDA-SN-851861	Glioblastoma Multiform	Right primary motor area
19423	19423_fMRI	Magnetic Resonance Imaging	Signa HDxt	General Electric Healthcare	1.5	tesla	UO	UO:0000228	head	12	T2- weighted_fMRI	motor	move foot/lips/hands	256	millimeter	UO	UO:0000016	64*64	millimeter	UO	UO:0000016	single-shot gradient-echo EPI	2.5	second	UO	UO:0000010	50	second	UO	UO:0000010	90	degree	UO	UO:0000185	4	millimeter	UO	UO:0000016	03d4a4a9-e33a-4c53-9c55-b81aad73911e.tar	UK Data Service - ReShare	doi:10.5255/UKDA-SN-851861	https://dx.doi.org/10.5255/UKDA-SN-851861	Glioblastoma Multiform	Right primary motor area
19423	19423_fMRI	Magnetic Resonance Imaging	Signa HDxt	General Electric Healthcare	1.5	tesla	UO	UO:0000228	head	12	T2- weighted_fMRI	rest	rest	256	millimeter	UO	UO:0000016	64*64	millimeter	UO	UO:0000016	single-shot gradient-echo EPI	2.5	second	UO	UO:0000010	50	second	UO	UO:0000010	90	degree	UO	UO:0000185	4	millimeter	UO	UO:0000016	03d4a4a9-e33a-4c53-9c55-b81aad73911e.tar	UK Data Service - ReShare	doi:10.5255/UKDA-SN-851861	https://dx.doi.org/10.5255/UKDA-SN-851861	Glioblastoma Multiform	Right primary motor area
19357	19357_T1	Magnetic Resonance Imaging	Signa HDxt	General Electric Healthcare	1.5	tesla	UO	UO:0000228	head	12	T1-weighted image	nil	nil	256	millimeter	UO	UO:0000016	256*256	millimeter	UO	UO:0000016	3D IRP (inversion recovery prepared)	10	second	UO	UO:0000010	4	second	UO	UO:0000010	8	degree	UO	UO:0000185	1.3	millimeter	UO	UO:0000016	0153c89e-aed5-48e9-a564-30fe5ceefb24.tar	UK Data Service - ReShare	doi:10.5255/UKDA-SN-851861	https://dx.doi.org/10.5255/UKDA-SN-851861	Glioblastoma Multiform	Right primary motor area
19357	19357_T2	Magnetic Resonance Imaging	Signa HDxt	General Electric Healthcare	1.5	tesla	UO	UO:0000228	head	12	T2-weighted image	nil	nil	256	millimeter	UO	UO:0000016	256*256	millimeter	UO	UO:0000016	FAST spin-echo	2.5	second	UO	UO:0000010	102	second	UO	UO:0000010	90	degree	UO	UO:0000185	1.3	millimeter	UO	UO:0000016	0153c89e-aed5-48e9-a564-30fe5ceefb24.tar	UK Data Service - ReShare	doi:10.5255/UKDA-SN-851861	https://dx.doi.org/10.5255/UKDA-SN-851861	Glioblastoma Multiform	Right primary motor area
19357	19357_DTI	Magnetic Resonance Imaging	Signa HDxt	General Electric Healthcare	1.5	tesla	UO	UO:0000228	head	12	Diffusion weighted_DTI	nil	nil	256	millimeter	UO	UO:0000016	128*128	millimeter	UO	UO:0000016	single-shot spin-echo EPI	16.5	second	UO	UO:0000010	98	second	UO	UO:0000010	90	degree	UO	UO:0000185	2	millimeter	UO	UO:0000016	0153c89e-aed5-48e9-a564-30fe5ceefb24.tar	UK Data Service - ReShare	doi:10.5255/UKDA-SN-851861	https://dx.doi.org/10.5255/UKDA-SN-851861	Glioblastoma Multiform	Right primary motor area
19357	19357_fMRI	Magnetic Resonance Imaging	Signa HDxt	General Electric Healthcare	1.5	tesla	UO	UO:0000228	head	12	T2- weighted_fMRI	motor	move foot/lips/hands	256	millimeter	UO	UO:0000016	64*64	millimeter	UO	UO:0000016	single-shot gradient-echo EPI	2.5	second	UO	UO:0000010	50	second	UO	UO:0000010	90	degree	UO	UO:0000185	4	millimeter	UO	UO:0000016	0153c89e-aed5-48e9-a564-30fe5ceefb24.tar	UK Data Service - ReShare	doi:10.5255/UKDA-SN-851861	https://dx.doi.org/10.5255/UKDA-SN-851861	Glioblastoma Multiform	Right primary motor area
19357	19357_fMRI	Magnetic Resonance Imaging	Signa HDxt	General Electric Healthcare	1.5	tesla	UO	UO:0000228	head	12	T2- weighted_fMRI	rest	rest	256	millimeter	UO	UO:0000016	64*64	millimeter	UO	UO:0000016	single-shot gradient-echo EPI	2.5	second	UO	UO:0000010	50	second	UO	UO:0000010	90	degree	UO	UO:0000185	4	millimeter	UO	UO:0000016	0153c89e-aed5-48e9-a564-30fe5ceefb24.tar	UK Data Service - ReShare	doi:10.5255/UKDA-SN-851861	https://dx.doi.org/10.5255/UKDA-SN-851861	Glioblastoma Multiform	Right primary motor area
18975	18975_T1	Magnetic Resonance Imaging	Signa HDxt	General Electric Healthcare	1.5	tesla	UO	UO:0000228	head	12	T1-weighted image	nil	nil	256	millimeter	UO	UO:0000016	256*256	millimeter	UO	UO:0000016	3D IRP (inversion recovery prepared)	10	second	UO	UO:0000010	4	second	UO	UO:0000010	8	degree	UO	UO:0000185	1.3	millimeter	UO	UO:0000016	9bba1062-9dd7-4d4a-a668-85b337fbbf64.tar	UK Data Service - ReShare	doi:10.5255/UKDA-SN-851861	https://dx.doi.org/10.5255/UKDA-SN-851861	Glioblastoma Multiform	Left primary motor area
18975	18975_T2	Magnetic Resonance Imaging	Signa HDxt	General Electric Healthcare	1.5	tesla	UO	UO:0000228	head	12	T2-weighted image	nil	nil	256	millimeter	UO	UO:0000016	256*256	millimeter	UO	UO:0000016	FAST spin-echo	2.5	second	UO	UO:0000010	102	second	UO	UO:0000010	90	degree	UO	UO:0000185	1.3	millimeter	UO	UO:0000016	9bba1062-9dd7-4d4a-a668-85b337fbbf64.tar	UK Data Service - ReShare	doi:10.5255/UKDA-SN-851861	https://dx.doi.org/10.5255/UKDA-SN-851861	Glioblastoma Multiform	Left primary motor area
18975	18975_DTI	Magnetic Resonance Imaging	Signa HDxt	General Electric Healthcare	1.5	tesla	UO	UO:0000228	head	12	Diffusion weighted_DTI	nil	nil	256	millimeter	UO	UO:0000016	128*128	millimeter	UO	UO:0000016	single-shot spin-echo EPI	16.5	second	UO	UO:0000010	98	second	UO	UO:0000010	90	degree	UO	UO:0000185	2	millimeter	UO	UO:0000016	9bba1062-9dd7-4d4a-a668-85b337fbbf64.tar	UK Data Service - ReShare	doi:10.5255/UKDA-SN-851861	https://dx.doi.org/10.5255/UKDA-SN-851861	Glioblastoma Multiform	Left primary motor area
18975	18975_fMRI	Magnetic Resonance Imaging	Signa HDxt	General Electric Healthcare	1.5	tesla	UO	UO:0000228	head	12	T2- weighted_fMRI	motor	move foot/lips/hands	256	millimeter	UO	UO:0000016	64*64	millimeter	UO	UO:0000016	single-shot gradient-echo EPI	2.5	second	UO	UO:0000010	50	second	UO	UO:0000010	90	degree	UO	UO:0000185	4	millimeter	UO	UO:0000016	9bba1062-9dd7-4d4a-a668-85b337fbbf64.tar	UK Data Service - ReShare	doi:10.5255/UKDA-SN-851861	https://dx.doi.org/10.5255/UKDA-SN-851861	Glioblastoma Multiform	Left primary motor area
18975	18975_fMRI	Magnetic Resonance Imaging	Signa HDxt	General Electric Healthcare	1.5	tesla	UO	UO:0000228	head	12	T2- weighted_fMRI	verb generation	generate a verb from a noun presented via audio	256	millimeter	UO	UO:0000016	64*64	millimeter	UO	UO:0000016	single-shot gradient-echo EPI	2.5	second	UO	UO:0000010	50	second	UO	UO:0000010	90	degree	UO	UO:0000185	4	millimeter	UO	UO:0000016	9bba1062-9dd7-4d4a-a668-85b337fbbf64.tar	UK Data Service - ReShare	doi:10.5255/UKDA-SN-851861	https://dx.doi.org/10.5255/UKDA-SN-851861	Glioblastoma Multiform	Left primary motor area
18975	18975_fMRI	Magnetic Resonance Imaging	Signa HDxt	General Electric Healthcare	1.5	tesla	UO	UO:0000228	head	12	T2- weighted_fMRI	word repetition	repeat a word presentated via audio	256	millimeter	UO	UO:0000016	64*64	millimeter	UO	UO:0000016	single-shot gradient-echo EPI	5 (sparse sampling, effective TR 2.5)	second	UO	UO:0000010	50	second	UO	UO:0000010	90	degree	UO	UO:0000185	4	millimeter	UO	UO:0000016	9bba1062-9dd7-4d4a-a668-85b337fbbf64.tar	UK Data Service - ReShare	doi:10.5255/UKDA-SN-851861	https://dx.doi.org/10.5255/UKDA-SN-851861	Glioblastoma Multiform	Left primary motor area
18975	18975_fMRI	Magnetic Resonance Imaging	Signa HDxt	General Electric Healthcare	1.5	tesla	UO	UO:0000228	head	12	T2- weighted_fMRI	rest	rest	256	millimeter	UO	UO:0000016	64*64	millimeter	UO	UO:0000016	single-shot gradient-echo EPI	2.5	second	UO	UO:0000010	50	second	UO	UO:0000010	90	degree	UO	UO:0000185	4	millimeter	UO	UO:0000016	9bba1062-9dd7-4d4a-a668-85b337fbbf64.tar	UK Data Service - ReShare	doi:10.5255/UKDA-SN-851861	https://dx.doi.org/10.5255/UKDA-SN-851861	Glioblastoma Multiform	Left primary motor area
19015	19015_T1	Magnetic Resonance Imaging	Signa HDxt	General Electric Healthcare	1.5	tesla	UO	UO:0000228	head	12	T1-weighted image	nil	nil	256	millimeter	UO	UO:0000016	256*256	millimeter	UO	UO:0000016	3D IRP (inversion recovery prepared)	10	second	UO	UO:0000010	4	second	UO	UO:0000010	8	degree	UO	UO:0000185	1.3	millimeter	UO	UO:0000016	458066eb-478f-4814-aab1-cad1548c320e.tar	UK Data Service - ReShare	doi:10.5255/UKDA-SN-851861	https://dx.doi.org/10.5255/UKDA-SN-851861	Glioblastoma Multiform	Left Supplementary Motor Area
19015	19015_T2	Magnetic Resonance Imaging	Signa HDxt	General Electric Healthcare	1.5	tesla	UO	UO:0000228	head	12	T2-weighted image	nil	nil	256	millimeter	UO	UO:0000016	256*256	millimeter	UO	UO:0000016	FAST spin-echo	2.5	second	UO	UO:0000010	102	second	UO	UO:0000010	90	degree	UO	UO:0000185	1.3	millimeter	UO	UO:0000016	458066eb-478f-4814-aab1-cad1548c320e.tar	UK Data Service - ReShare	doi:10.5255/UKDA-SN-851861	https://dx.doi.org/10.5255/UKDA-SN-851861	Glioblastoma Multiform	Left Supplementary Motor Area
19015	19015_DTI	Magnetic Resonance Imaging	Signa HDxt	General Electric Healthcare	1.5	tesla	UO	UO:0000228	head	12	Diffusion weighted_DTI	nil	nil	256	millimeter	UO	UO:0000016	128*128	millimeter	UO	UO:0000016	single-shot spin-echo EPI	16.5	second	UO	UO:0000010	98	second	UO	UO:0000010	90	degree	UO	UO:0000185	2	millimeter	UO	UO:0000016	458066eb-478f-4814-aab1-cad1548c320e.tar	UK Data Service - ReShare	doi:10.5255/UKDA-SN-851861	https://dx.doi.org/10.5255/UKDA-SN-851861	Glioblastoma Multiform	Left Supplementary Motor Area
19015	19015_fMRI	Magnetic Resonance Imaging	Signa HDxt	General Electric Healthcare	1.5	tesla	UO	UO:0000228	head	12	T2- weighted_fMRI	motor	move foot/lips/hands	256	millimeter	UO	UO:0000016	64*64	millimeter	UO	UO:0000016	single-shot gradient-echo EPI	2.5	second	UO	UO:0000010	50	second	UO	UO:0000010	90	degree	UO	UO:0000185	4	millimeter	UO	UO:0000016	458066eb-478f-4814-aab1-cad1548c320e.tar	UK Data Service - ReShare	doi:10.5255/UKDA-SN-851861	https://dx.doi.org/10.5255/UKDA-SN-851861	Glioblastoma Multiform	Left Supplementary Motor Area
19015	19015_fMRI	Magnetic Resonance Imaging	Signa HDxt	General Electric Healthcare	1.5	tesla	UO	UO:0000228	head	12	T2- weighted_fMRI	verb generation	generate a verb from a noun presented via audio	256	millimeter	UO	UO:0000016	64*64	millimeter	UO	UO:0000016	single-shot gradient-echo EPI	2.5	second	UO	UO:0000010	50	second	UO	UO:0000010	90	degree	UO	UO:0000185	4	millimeter	UO	UO:0000016	458066eb-478f-4814-aab1-cad1548c320e.tar	UK Data Service - ReShare	doi:10.5255/UKDA-SN-851861	https://dx.doi.org/10.5255/UKDA-SN-851861	Glioblastoma Multiform	Left Supplementary Motor Area
19015	19015_fMRI	Magnetic Resonance Imaging	Signa HDxt	General Electric Healthcare	1.5	tesla	UO	UO:0000228	head	12	T2- weighted_fMRI	word repetition	repeat a word presentated via audio	256	millimeter	UO	UO:0000016	64*64	millimeter	UO	UO:0000016	single-shot gradient-echo EPI	5 (sparse sampling, effective TR 2.5)	second	UO	UO:0000010	50	second	UO	UO:0000010	90	degree	UO	UO:0000185	4	millimeter	UO	UO:0000016	458066eb-478f-4814-aab1-cad1548c320e.tar	UK Data Service - ReShare	doi:10.5255/UKDA-SN-851861	https://dx.doi.org/10.5255/UKDA-SN-851861	Glioblastoma Multiform	Left Supplementary Motor Area
18756	18756_T1	Magnetic Resonance Imaging	Signa HDxt	General Electric Healthcare	1.5	tesla	UO	UO:0000228	head	12	T1-weighted image	nil	nil	256	millimeter	UO	UO:0000016	256*256	millimeter	UO	UO:0000016	3D IRP (inversion recovery prepared)	10	second	UO	UO:0000010	4	second	UO	UO:0000010	8	degree	UO	UO:0000185	1.3	millimeter	UO	UO:0000016	d1c8edef-fafc-4e98-8f9e-67ca5823243c.tar	UK Data Service - ReShare	doi:10.5255/UKDA-SN-851861	https://dx.doi.org/10.5255/UKDA-SN-851861	Glioblastoma Multiform	Right primary motor area
18756	18756_T2	Magnetic Resonance Imaging	Signa HDxt	General Electric Healthcare	1.5	tesla	UO	UO:0000228	head	12	T2-weighted image	nil	nil	256	millimeter	UO	UO:0000016	256*256	millimeter	UO	UO:0000016	FAST spin-echo	2.5	second	UO	UO:0000010	102	second	UO	UO:0000010	90	degree	UO	UO:0000185	1.3	millimeter	UO	UO:0000016	d1c8edef-fafc-4e98-8f9e-67ca5823243c.tar	UK Data Service - ReShare	doi:10.5255/UKDA-SN-851861	https://dx.doi.org/10.5255/UKDA-SN-851861	Glioblastoma Multiform	Right primary motor area
18756	18756_DTI	Magnetic Resonance Imaging	Signa HDxt	General Electric Healthcare	1.5	tesla	UO	UO:0000228	head	12	Diffusion weighted_DTI	nil	nil	256	millimeter	UO	UO:0000016	128*128	millimeter	UO	UO:0000016	single-shot spin-echo EPI	16.5	second	UO	UO:0000010	98	second	UO	UO:0000010	90	degree	UO	UO:0000185	2	millimeter	UO	UO:0000016	d1c8edef-fafc-4e98-8f9e-67ca5823243c.tar	UK Data Service - ReShare	doi:10.5255/UKDA-SN-851861	https://dx.doi.org/10.5255/UKDA-SN-851861	Glioblastoma Multiform	Right primary motor area
18756	18756_fMRI	Magnetic Resonance Imaging	Signa HDxt	General Electric Healthcare	1.5	tesla	UO	UO:0000228	head	12	T2- weighted_fMRI	motor	move foot/lips/hands	256	millimeter	UO	UO:0000016	64*64	millimeter	UO	UO:0000016	single-shot gradient-echo EPI	2.5	second	UO	UO:0000010	50	second	UO	UO:0000010	90	degree	UO	UO:0000185	4	millimeter	UO	UO:0000016	d1c8edef-fafc-4e98-8f9e-67ca5823243c.tar	UK Data Service - ReShare	doi:10.5255/UKDA-SN-851861	https://dx.doi.org/10.5255/UKDA-SN-851861	Glioblastoma Multiform	Right primary motor area
18756	18756_fMRI	Magnetic Resonance Imaging	Signa HDxt	General Electric Healthcare	1.5	tesla	UO	UO:0000228	head	12	T2- weighted_fMRI	rest	rest	256	millimeter	UO	UO:0000016	64*64	millimeter	UO	UO:0000016	single-shot gradient-echo EPI	2.5	second	UO	UO:0000010	50	second	UO	UO:0000010	90	degree	UO	UO:0000185	4	millimeter	UO	UO:0000016	d1c8edef-fafc-4e98-8f9e-67ca5823243c.tar	UK Data Service - ReShare	doi:10.5255/UKDA-SN-851861	https://dx.doi.org/10.5255/UKDA-SN-851861	Glioblastoma Multiform	Right primary motor area
18716	18716_T1	Magnetic Resonance Imaging	Signa HDxt	General Electric Healthcare	1.5	tesla	UO	UO:0000228	head	12	T1-weighted image	nil	nil	256	millimeter	UO	UO:0000016	256*256	millimeter	UO	UO:0000016	3D IRP (inversion recovery prepared)	10	second	UO	UO:0000010	4	second	UO	UO:0000010	8	degree	UO	UO:0000185	1.3	millimeter	UO	UO:0000016	8987684c-859f-4ea7-9cd0-4371adc4a70e.tar	UK Data Service - ReShare	doi:10.5255/UKDA-SN-851861	https://dx.doi.org/10.5255/UKDA-SN-851861	Glioblastoma Multiform	Right primary motor area
18716	18716_T2	Magnetic Resonance Imaging	Signa HDxt	General Electric Healthcare	1.5	tesla	UO	UO:0000228	head	12	T2-weighted image	nil	nil	256	millimeter	UO	UO:0000016	256*256	millimeter	UO	UO:0000016	FAST spin-echo	2.5	second	UO	UO:0000010	102	second	UO	UO:0000010	90	degree	UO	UO:0000185	1.3	millimeter	UO	UO:0000016	8987684c-859f-4ea7-9cd0-4371adc4a70e.tar	UK Data Service - ReShare	doi:10.5255/UKDA-SN-851861	https://dx.doi.org/10.5255/UKDA-SN-851861	Glioblastoma Multiform	Right primary motor area
18716	18716_DTI	Magnetic Resonance Imaging	Signa HDxt	General Electric Healthcare	1.5	tesla	UO	UO:0000228	head	12	Diffusion weighted_DTI	nil	nil	256	millimeter	UO	UO:0000016	128*128	millimeter	UO	UO:0000016	single-shot spin-echo EPI	16.5	second	UO	UO:0000010	98	second	UO	UO:0000010	90	degree	UO	UO:0000185	2	millimeter	UO	UO:0000016	8987684c-859f-4ea7-9cd0-4371adc4a70e.tar	UK Data Service - ReShare	doi:10.5255/UKDA-SN-851861	https://dx.doi.org/10.5255/UKDA-SN-851861	Glioblastoma Multiform	Right primary motor area
18716	18716_fMRI	Magnetic Resonance Imaging	Signa HDxt	General Electric Healthcare	1.5	tesla	UO	UO:0000228	head	12	T2- weighted_fMRI	motor	move foot/lips/hands	256	millimeter	UO	UO:0000016	64*64	millimeter	UO	UO:0000016	single-shot gradient-echo EPI	2.5	second	UO	UO:0000010	50	second	UO	UO:0000010	90	degree	UO	UO:0000185	4	millimeter	UO	UO:0000016	8987684c-859f-4ea7-9cd0-4371adc4a70e.tar	UK Data Service - ReShare	doi:10.5255/UKDA-SN-851861	https://dx.doi.org/10.5255/UKDA-SN-851861	Glioblastoma Multiform	Right primary motor area
18716	18716_fMRI	Magnetic Resonance Imaging	Signa HDxt	General Electric Healthcare	1.5	tesla	UO	UO:0000228	head	12	T2- weighted_fMRI	verb generation	generate a verb from a noun presented via audio	256	millimeter	UO	UO:0000016	64*64	millimeter	UO	UO:0000016	single-shot gradient-echo EPI	2.5	second	UO	UO:0000010	50	second	UO	UO:0000010	90	degree	UO	UO:0000185	4	millimeter	UO	UO:0000016	8987684c-859f-4ea7-9cd0-4371adc4a70e.tar	UK Data Service - ReShare	doi:10.5255/UKDA-SN-851861	https://dx.doi.org/10.5255/UKDA-SN-851861	Glioblastoma Multiform	Right primary motor area
18716	18716_fMRI	Magnetic Resonance Imaging	Signa HDxt	General Electric Healthcare	1.5	tesla	UO	UO:0000228	head	12	T2- weighted_fMRI	word repetition	repeat a word presentated via audio	256	millimeter	UO	UO:0000016	64*64	millimeter	UO	UO:0000016	single-shot gradient-echo EPI	5 (sparse sampling, effective TR 2.5)	second	UO	UO:0000010	50	second	UO	UO:0000010	90	degree	UO	UO:0000185	4	millimeter	UO	UO:0000016	8987684c-859f-4ea7-9cd0-4371adc4a70e.tar	UK Data Service - ReShare	doi:10.5255/UKDA-SN-851861	https://dx.doi.org/10.5255/UKDA-SN-851861	Glioblastoma Multiform	Right primary motor area
19085	19085_T1	Magnetic Resonance Imaging	Signa HDxt	General Electric Healthcare	1.5	tesla	UO	UO:0000228	head	12	T1-weighted image	nil	nil	256	millimeter	UO	UO:0000016	256*256	millimeter	UO	UO:0000016	3D IRP (inversion recovery prepared)	10	second	UO	UO:0000010	4	second	UO	UO:0000010	8	degree	UO	UO:0000185	1.3	millimeter	UO	UO:0000016	95733f11-aa48-4a2b-b478-cb02f4ded3ef.tar	UK Data Service - ReShare	doi:10.5255/UKDA-SN-851861	https://dx.doi.org/10.5255/UKDA-SN-851861	Meningioma	Right Supplementary Motor Area
19085	19085_T2	Magnetic Resonance Imaging	Signa HDxt	General Electric Healthcare	1.5	tesla	UO	UO:0000228	head	12	T2-weighted image	nil	nil	256	millimeter	UO	UO:0000016	256*256	millimeter	UO	UO:0000016	FAST spin-echo	2.5	second	UO	UO:0000010	102	second	UO	UO:0000010	90	degree	UO	UO:0000185	1.3	millimeter	UO	UO:0000016	95733f11-aa48-4a2b-b478-cb02f4ded3ef.tar	UK Data Service - ReShare	doi:10.5255/UKDA-SN-851861	https://dx.doi.org/10.5255/UKDA-SN-851861	Meningioma	Right Supplementary Motor Area
19085	19085_DTI	Magnetic Resonance Imaging	Signa HDxt	General Electric Healthcare	1.5	tesla	UO	UO:0000228	head	12	Diffusion weighted_DTI	nil	nil	256	millimeter	UO	UO:0000016	128*128	millimeter	UO	UO:0000016	single-shot spin-echo EPI	16.5	second	UO	UO:0000010	98	second	UO	UO:0000010	90	degree	UO	UO:0000185	2	millimeter	UO	UO:0000016	95733f11-aa48-4a2b-b478-cb02f4ded3ef.tar	UK Data Service - ReShare	doi:10.5255/UKDA-SN-851861	https://dx.doi.org/10.5255/UKDA-SN-851861	Meningioma	Right Supplementary Motor Area
19085	19085_fMRI	Magnetic Resonance Imaging	Signa HDxt	General Electric Healthcare	1.5	tesla	UO	UO:0000228	head	12	T2- weighted_fMRI	motor	move foot/lips/hands	256	millimeter	UO	UO:0000016	64*64	millimeter	UO	UO:0000016	single-shot gradient-echo EPI	2.5	second	UO	UO:0000010	50	second	UO	UO:0000010	90	degree	UO	UO:0000185	4	millimeter	UO	UO:0000016	95733f11-aa48-4a2b-b478-cb02f4ded3ef.tar	UK Data Service - ReShare	doi:10.5255/UKDA-SN-851861	https://dx.doi.org/10.5255/UKDA-SN-851861	Meningioma	Right Supplementary Motor Area
19085	19085_	Magnetic Resonance Imaging	Signa HDxt	General Electric Healthcare	1.5	tesla	UO	UO:0000228	head	12		rest	rest	256	millimeter	UO	UO:0000016	64*64	millimeter	UO	UO:0000016	single-shot gradient-echo EPI	2.5	second	UO	UO:0000010	50	second	UO	UO:0000010	90	degree	UO	UO:0000185	4	millimeter	UO	UO:0000016	95733f11-aa48-4a2b-b478-cb02f4ded3ef.tar	UK Data Service - ReShare	doi:10.5255/UKDA-SN-851861	https://dx.doi.org/10.5255/UKDA-SN-851861	Meningioma	Right Supplementary Motor Area
19275	19275_T1	Magnetic Resonance Imaging	Signa HDxt	General Electric Healthcare	1.5	tesla	UO	UO:0000228	head	12	T1-weighted image	nil	nil	256	millimeter	UO	UO:0000016	256*256	millimeter	UO	UO:0000016	3D IRP (inversion recovery prepared)	10	second	UO	UO:0000010	4	second	UO	UO:0000010	8	degree	UO	UO:0000185	1.3	millimeter	UO	UO:0000016	61f986b2-a38e-4ce1-8c6d-4e32d4acebba.tar	UK Data Service - ReShare	doi:10.5255/UKDA-SN-851861	https://dx.doi.org/10.5255/UKDA-SN-851861	Meningioma	Right Pre-Motor Area
19275	19275_T2	Magnetic Resonance Imaging	Signa HDxt	General Electric Healthcare	1.5	tesla	UO	UO:0000228	head	12	T2-weighted image	nil	nil	256	millimeter	UO	UO:0000016	256*256	millimeter	UO	UO:0000016	FAST spin-echo	2.5	second	UO	UO:0000010	102	second	UO	UO:0000010	90	degree	UO	UO:0000185	1.3	millimeter	UO	UO:0000016	61f986b2-a38e-4ce1-8c6d-4e32d4acebba.tar	UK Data Service - ReShare	doi:10.5255/UKDA-SN-851861	https://dx.doi.org/10.5255/UKDA-SN-851861	Meningioma	Right Pre-Motor Area
19275	19275_DTI	Magnetic Resonance Imaging	Signa HDxt	General Electric Healthcare	1.5	tesla	UO	UO:0000228	head	12	Diffusion weighted_DTI	nil	nil	256	millimeter	UO	UO:0000016	128*128	millimeter	UO	UO:0000016	single-shot spin-echo EPI	16.5	second	UO	UO:0000010	98	second	UO	UO:0000010	90	degree	UO	UO:0000185	2	millimeter	UO	UO:0000016	61f986b2-a38e-4ce1-8c6d-4e32d4acebba.tar	UK Data Service - ReShare	doi:10.5255/UKDA-SN-851861	https://dx.doi.org/10.5255/UKDA-SN-851861	Meningioma	Right Pre-Motor Area
19275	19275_fMRI	Magnetic Resonance Imaging	Signa HDxt	General Electric Healthcare	1.5	tesla	UO	UO:0000228	head	12	T2- weighted_fMRI	motor	move foot/lips/hands	256	millimeter	UO	UO:0000016	64*64	millimeter	UO	UO:0000016	single-shot gradient-echo EPI	2.5	second	UO	UO:0000010	50	second	UO	UO:0000010	90	degree	UO	UO:0000185	4	millimeter	UO	UO:0000016	61f986b2-a38e-4ce1-8c6d-4e32d4acebba.tar	UK Data Service - ReShare	doi:10.5255/UKDA-SN-851861	https://dx.doi.org/10.5255/UKDA-SN-851861	Meningioma	Right Pre-Motor Area
19628	19628_T1	Magnetic Resonance Imaging	Signa HDxt	General Electric Healthcare	1.5	tesla	UO	UO:0000228	head	12	T1-weighted image	nil	nil	256	millimeter	UO	UO:0000016	256*256	millimeter	UO	UO:0000016	3D IRP (inversion recovery prepared)	10	second	UO	UO:0000010	4	second	UO	UO:0000010	8	degree	UO	UO:0000185	1.3	millimeter	UO	UO:0000016	7b7258d1-6569-42fd-94df-a41fdf462020.tar	UK Data Service - ReShare	doi:10.5255/UKDA-SN-851861	https://dx.doi.org/10.5255/UKDA-SN-851861	Meningioma	Left Pre-Motor area
19628	19628_T2	Magnetic Resonance Imaging	Signa HDxt	General Electric Healthcare	1.5	tesla	UO	UO:0000228	head	12	T2-weighted image	nil	nil	256	millimeter	UO	UO:0000016	256*256	millimeter	UO	UO:0000016	FAST spin-echo	2.5	second	UO	UO:0000010	102	second	UO	UO:0000010	90	degree	UO	UO:0000185	1.3	millimeter	UO	UO:0000016	7b7258d1-6569-42fd-94df-a41fdf462020.tar	UK Data Service - ReShare	doi:10.5255/UKDA-SN-851861	https://dx.doi.org/10.5255/UKDA-SN-851861	Meningioma	Left Pre-Motor area
19628	19628_DTI	Magnetic Resonance Imaging	Signa HDxt	General Electric Healthcare	1.5	tesla	UO	UO:0000228	head	12	Diffusion weighted_DTI	nil	nil	256	millimeter	UO	UO:0000016	128*128	millimeter	UO	UO:0000016	single-shot spin-echo EPI	16.5	second	UO	UO:0000010	98	second	UO	UO:0000010	90	degree	UO	UO:0000185	2	millimeter	UO	UO:0000016	7b7258d1-6569-42fd-94df-a41fdf462020.tar	UK Data Service - ReShare	doi:10.5255/UKDA-SN-851861	https://dx.doi.org/10.5255/UKDA-SN-851861	Meningioma	Left Pre-Motor area
19628	19628_fMRI	Magnetic Resonance Imaging	Signa HDxt	General Electric Healthcare	1.5	tesla	UO	UO:0000228	head	12	T2- weighted_fMRI	motor	move foot/lips/hands	256	millimeter	UO	UO:0000016	64*64	millimeter	UO	UO:0000016	single-shot gradient-echo EPI	2.5	second	UO	UO:0000010	50	second	UO	UO:0000010	90	degree	UO	UO:0000185	4	millimeter	UO	UO:0000016	7b7258d1-6569-42fd-94df-a41fdf462020.tar	UK Data Service - ReShare	doi:10.5255/UKDA-SN-851861	https://dx.doi.org/10.5255/UKDA-SN-851861	Meningioma	Left Pre-Motor area
19628	19628_fMRI	Magnetic Resonance Imaging	Signa HDxt	General Electric Healthcare	1.5	tesla	UO	UO:0000228	head	12	T2- weighted_fMRI	verb generation	generate a verb from a noun presented via audio	256	millimeter	UO	UO:0000016	64*64	millimeter	UO	UO:0000016	single-shot gradient-echo EPI	2.5	second	UO	UO:0000010	50	second	UO	UO:0000010	90	degree	UO	UO:0000185	4	millimeter	UO	UO:0000016	7b7258d1-6569-42fd-94df-a41fdf462020.tar	UK Data Service - ReShare	doi:10.5255/UKDA-SN-851861	https://dx.doi.org/10.5255/UKDA-SN-851861	Meningioma	Left Pre-Motor area
19628	19628_fMRI	Magnetic Resonance Imaging	Signa HDxt	General Electric Healthcare	1.5	tesla	UO	UO:0000228	head	12	T2- weighted_fMRI	word repetition	repeat a word presentated via audio	256	millimeter	UO	UO:0000016	64*64	millimeter	UO	UO:0000016	single-shot gradient-echo EPI	5 (sparse sampling, effective TR 2.5)	second	UO	UO:0000010	50	second	UO	UO:0000010	90	degree	UO	UO:0000185	4	millimeter	UO	UO:0000016	7b7258d1-6569-42fd-94df-a41fdf462020.tar	UK Data Service - ReShare	doi:10.5255/UKDA-SN-851861	https://dx.doi.org/10.5255/UKDA-SN-851861	Meningioma	Left Pre-Motor area
19628	19628_fMRI	Magnetic Resonance Imaging	Signa HDxt	General Electric Healthcare	1.5	tesla	UO	UO:0000228	head	12	T2- weighted_fMRI	rest	rest	256	millimeter	UO	UO:0000016	64*64	millimeter	UO	UO:0000016	single-shot gradient-echo EPI	2.5	second	UO	UO:0000010	50	second	UO	UO:0000010	90	degree	UO	UO:0000185	4	millimeter	UO	UO:0000016	7b7258d1-6569-42fd-94df-a41fdf462020.tar	UK Data Service - ReShare	doi:10.5255/UKDA-SN-851861	https://dx.doi.org/10.5255/UKDA-SN-851861	Meningioma	Left Pre-Motor area
18675	18675_T1	Magnetic Resonance Imaging	Signa HDxt	General Electric Healthcare	1.5	tesla	UO	UO:0000228	head	12	T1-weighted image	nil	nil	256	millimeter	UO	UO:0000016	256*256	millimeter	UO	UO:0000016	3D IRP (inversion recovery prepared)	10	second	UO	UO:0000010	4	second	UO	UO:0000010	8	degree	UO	UO:0000185	1.3	millimeter	UO	UO:0000016	a3f242b3-3e8c-40f7-9be0-7ff70e5d5690.tar	UK Data Service - ReShare	doi:10.5255/UKDA-SN-851861	https://dx.doi.org/10.5255/UKDA-SN-851861	Meningioma	Left primary motor area
18675	18675_T2	Magnetic Resonance Imaging	Signa HDxt	General Electric Healthcare	1.5	tesla	UO	UO:0000228	head	12	T2-weighted image	nil	nil	256	millimeter	UO	UO:0000016	256*256	millimeter	UO	UO:0000016	FAST spin-echo	2.5	second	UO	UO:0000010	102	second	UO	UO:0000010	90	degree	UO	UO:0000185	1.3	millimeter	UO	UO:0000016	a3f242b3-3e8c-40f7-9be0-7ff70e5d5690.tar	UK Data Service - ReShare	doi:10.5255/UKDA-SN-851861	https://dx.doi.org/10.5255/UKDA-SN-851861	Meningioma	Left primary motor area
18675	18675_DTI	Magnetic Resonance Imaging	Signa HDxt	General Electric Healthcare	1.5	tesla	UO	UO:0000228	head	12	Diffusion weighted_DTI	nil	nil	256	millimeter	UO	UO:0000016	128*128	millimeter	UO	UO:0000016	single-shot spin-echo EPI	16.5	second	UO	UO:0000010	98	second	UO	UO:0000010	90	degree	UO	UO:0000185	2	millimeter	UO	UO:0000016	a3f242b3-3e8c-40f7-9be0-7ff70e5d5690.tar	UK Data Service - ReShare	doi:10.5255/UKDA-SN-851861	https://dx.doi.org/10.5255/UKDA-SN-851861	Meningioma	Left primary motor area
18675	18675_fMRI	Magnetic Resonance Imaging	Signa HDxt	General Electric Healthcare	1.5	tesla	UO	UO:0000228	head	12	T2- weighted_fMRI	motor	move foot/lips/hands	256	millimeter	UO	UO:0000016	64*64	millimeter	UO	UO:0000016	single-shot gradient-echo EPI	2.5	second	UO	UO:0000010	50	second	UO	UO:0000010	90	degree	UO	UO:0000185	4	millimeter	UO	UO:0000016	a3f242b3-3e8c-40f7-9be0-7ff70e5d5690.tar	UK Data Service - ReShare	doi:10.5255/UKDA-SN-851861	https://dx.doi.org/10.5255/UKDA-SN-851861	Meningioma	Left primary motor area
18675	18675_fMRI	Magnetic Resonance Imaging	Signa HDxt	General Electric Healthcare	1.5	tesla	UO	UO:0000228	head	12	T2- weighted_fMRI	verb generation	generate a verb from a noun presented via audio	256	millimeter	UO	UO:0000016	64*64	millimeter	UO	UO:0000016	single-shot gradient-echo EPI	2.5	second	UO	UO:0000010	50	second	UO	UO:0000010	90	degree	UO	UO:0000185	4	millimeter	UO	UO:0000016	a3f242b3-3e8c-40f7-9be0-7ff70e5d5690.tar	UK Data Service - ReShare	doi:10.5255/UKDA-SN-851861	https://dx.doi.org/10.5255/UKDA-SN-851861	Meningioma	Left primary motor area
18675	18675_fMRI	Magnetic Resonance Imaging	Signa HDxt	General Electric Healthcare	1.5	tesla	UO	UO:0000228	head	12	T2- weighted_fMRI	word repetition	repeat a word presentated via audio	256	millimeter	UO	UO:0000016	64*64	millimeter	UO	UO:0000016	single-shot gradient-echo EPI	5 (sparse sampling, effective TR 2.5)	second	UO	UO:0000010	50	second	UO	UO:0000010	90	degree	UO	UO:0000185	4	millimeter	UO	UO:0000016	a3f242b3-3e8c-40f7-9be0-7ff70e5d5690.tar	UK Data Service - ReShare	doi:10.5255/UKDA-SN-851861	https://dx.doi.org/10.5255/UKDA-SN-851861	Meningioma	Left primary motor area
19691	19691_T1	Magnetic Resonance Imaging	Signa HDxt	General Electric Healthcare	1.5	tesla	UO	UO:0000228	head	12	T1-weighted image	nil	nil	256	millimeter	UO	UO:0000016	256*256	millimeter	UO	UO:0000016	3D IRP (inversion recovery prepared)	10	second	UO	UO:0000010	4	second	UO	UO:0000010	8	degree	UO	UO:0000185	1.3	millimeter	UO	UO:0000016	5bcbc416-f72a-46a0-a222-fb7b45758452.tar	UK Data Service - ReShare	doi:10.5255/UKDA-SN-851861	https://dx.doi.org/10.5255/UKDA-SN-851861	Oligodendrocytoma type II	Right Pre-Motor area
19691	19691_T2	Magnetic Resonance Imaging	Signa HDxt	General Electric Healthcare	1.5	tesla	UO	UO:0000228	head	12	T2-weighted image	nil	nil	256	millimeter	UO	UO:0000016	256*256	millimeter	UO	UO:0000016	FAST spin-echo	2.5	second	UO	UO:0000010	102	second	UO	UO:0000010	90	degree	UO	UO:0000185	1.3	millimeter	UO	UO:0000016	5bcbc416-f72a-46a0-a222-fb7b45758452.tar	UK Data Service - ReShare	doi:10.5255/UKDA-SN-851861	https://dx.doi.org/10.5255/UKDA-SN-851861	Oligodendrocytoma type II	Right Pre-Motor area
19691	19691_DTI	Magnetic Resonance Imaging	Signa HDxt	General Electric Healthcare	1.5	tesla	UO	UO:0000228	head	12	Diffusion weighted_DTI	nil	nil	256	millimeter	UO	UO:0000016	128*128	millimeter	UO	UO:0000016	single-shot spin-echo EPI	16.5	second	UO	UO:0000010	98	second	UO	UO:0000010	90	degree	UO	UO:0000185	2	millimeter	UO	UO:0000016	5bcbc416-f72a-46a0-a222-fb7b45758452.tar	UK Data Service - ReShare	doi:10.5255/UKDA-SN-851861	https://dx.doi.org/10.5255/UKDA-SN-851861	Oligodendrocytoma type II	Right Pre-Motor area
19691	19691_fMRI	Magnetic Resonance Imaging	Signa HDxt	General Electric Healthcare	1.5	tesla	UO	UO:0000228	head	12	T2- weighted_fMRI	motor	move foot/lips/hands	256	millimeter	UO	UO:0000016	64*64	millimeter	UO	UO:0000016	single-shot gradient-echo EPI	2.5	second	UO	UO:0000010	50	second	UO	UO:0000010	90	degree	UO	UO:0000185	4	millimeter	UO	UO:0000016	5bcbc416-f72a-46a0-a222-fb7b45758452.tar	UK Data Service - ReShare	doi:10.5255/UKDA-SN-851861	https://dx.doi.org/10.5255/UKDA-SN-851861	Oligodendrocytoma type II	Right Pre-Motor area
19691	19691_fMRI	Magnetic Resonance Imaging	Signa HDxt	General Electric Healthcare	1.5	tesla	UO	UO:0000228	head	12	T2- weighted_fMRI	rest	rest	256	millimeter	UO	UO:0000016	64*64	millimeter	UO	UO:0000016	single-shot gradient-echo EPI	2.5	second	UO	UO:0000010	50	second	UO	UO:0000010	90	degree	UO	UO:0000185	4	millimeter	UO	UO:0000016	5bcbc416-f72a-46a0-a222-fb7b45758452.tar	UK Data Service - ReShare	doi:10.5255/UKDA-SN-851861	https://dx.doi.org/10.5255/UKDA-SN-851861	Oligodendrocytoma type II	Right Pre-Motor area
17904	17904_T1	Magnetic Resonance Imaging	Signa HDxt	General Electric Healthcare	1.5	tesla	UO	UO:0000228	head	12	T1-weighted image	nil	nil	256	millimeter	UO	UO:0000016	256*256	millimeter	UO	UO:0000016	3D IRP (inversion recovery prepared)	10	second	UO	UO:0000010	4	second	UO	UO:0000010	8	degree	UO	UO:0000185	1.3	millimeter	UO	UO:0000016	136d3b26-a0a3-412c-99ec-ba3ece3e6177.tar	UK Data Service - ReShare	doi:10.5255/UKDA-SN-851861	https://dx.doi.org/10.5255/UKDA-SN-851861	Oligodendrocytoma type II	Left Supplementary Motor Area
17904	17904_T2	Magnetic Resonance Imaging	Signa HDxt	General Electric Healthcare	1.5	tesla	UO	UO:0000228	head	12	T2-weighted image	nil	nil	256	millimeter	UO	UO:0000016	256*256	millimeter	UO	UO:0000016	FAST spin-echo	2.5	second	UO	UO:0000010	102	second	UO	UO:0000010	90	degree	UO	UO:0000185	1.3	millimeter	UO	UO:0000016	136d3b26-a0a3-412c-99ec-ba3ece3e6177.tar	UK Data Service - ReShare	doi:10.5255/UKDA-SN-851861	https://dx.doi.org/10.5255/UKDA-SN-851861	Oligodendrocytoma type II	Left Supplementary Motor Area
17904	17904_DTI	Magnetic Resonance Imaging	Signa HDxt	General Electric Healthcare	1.5	tesla	UO	UO:0000228	head	12	Diffusion weighted_DTI	nil	nil	256	millimeter	UO	UO:0000016	128*128	millimeter	UO	UO:0000016	single-shot spin-echo EPI	16.5	second	UO	UO:0000010	98	second	UO	UO:0000010	90	degree	UO	UO:0000185	2	millimeter	UO	UO:0000016	136d3b26-a0a3-412c-99ec-ba3ece3e6177.tar	UK Data Service - ReShare	doi:10.5255/UKDA-SN-851861	https://dx.doi.org/10.5255/UKDA-SN-851861	Oligodendrocytoma type II	Left Supplementary Motor Area
17904	17904_fMRI	Magnetic Resonance Imaging	Signa HDxt	General Electric Healthcare	1.5	tesla	UO	UO:0000228	head	12	T2- weighted_fMRI	motor	move foot/lips/hands	256	millimeter	UO	UO:0000016	64*64	millimeter	UO	UO:0000016	single-shot gradient-echo EPI	2.5	second	UO	UO:0000010	50	second	UO	UO:0000010	90	degree	UO	UO:0000185	4	millimeter	UO	UO:0000016	136d3b26-a0a3-412c-99ec-ba3ece3e6177.tar	UK Data Service - ReShare	doi:10.5255/UKDA-SN-851861	https://dx.doi.org/10.5255/UKDA-SN-851861	Oligodendrocytoma type II	Left Supplementary Motor Area
17904	17904_fMRI	Magnetic Resonance Imaging	Signa HDxt	General Electric Healthcare	1.5	tesla	UO	UO:0000228	head	12	T2- weighted_fMRI	verb generation	generate a verb from a noun presented via audio	256	millimeter	UO	UO:0000016	64*64	millimeter	UO	UO:0000016	single-shot gradient-echo EPI	2.5	second	UO	UO:0000010	50	second	UO	UO:0000010	90	degree	UO	UO:0000185	4	millimeter	UO	UO:0000016	136d3b26-a0a3-412c-99ec-ba3ece3e6177.tar	UK Data Service - ReShare	doi:10.5255/UKDA-SN-851861	https://dx.doi.org/10.5255/UKDA-SN-851861	Oligodendrocytoma type II	Left Supplementary Motor Area
17904	17904_fMRI	Magnetic Resonance Imaging	Signa HDxt	General Electric Healthcare	1.5	tesla	UO	UO:0000228	head	12	T2- weighted_fMRI	rest	rest	256	millimeter	UO	UO:0000016	64*64	millimeter	UO	UO:0000016	single-shot gradient-echo EPI	2.5	second	UO	UO:0000010	50	second	UO	UO:0000010	90	degree	UO	UO:0000185	4	millimeter	UO	UO:0000016	136d3b26-a0a3-412c-99ec-ba3ece3e6177.tar	UK Data Service - ReShare	doi:10.5255/UKDA-SN-851861	https://dx.doi.org/10.5255/UKDA-SN-851861	Oligodendrocytoma type II	Left Supplementary Motor Area
19849	19849_T1	Magnetic Resonance Imaging	Signa HDxt	General Electric Healthcare	1.5	tesla	UO	UO:0000228	head	12	T1-weighted image	nil	nil	256	millimeter	UO	UO:0000016	256*256	millimeter	UO	UO:0000016	3D IRP (inversion recovery prepared)	10	second	UO	UO:0000010	4	second	UO	UO:0000010	8	degree	UO	UO:0000185	1.3	millimeter	UO	UO:0000016	5be343d8-355e-446d-88bb-7f70574a583e.tar	UK Data Service - ReShare	doi:10.5255/UKDA-SN-851861	https://dx.doi.org/10.5255/UKDA-SN-851861	nil	Right primary motor area
19849	19849_T2	Magnetic Resonance Imaging	Signa HDxt	General Electric Healthcare	1.5	tesla	UO	UO:0000228	head	12	T2-weighted image	nil	nil	256	millimeter	UO	UO:0000016	256*256	millimeter	UO	UO:0000016	FAST spin-echo	2.5	second	UO	UO:0000010	102	second	UO	UO:0000010	90	degree	UO	UO:0000185	1.3	millimeter	UO	UO:0000016	5be343d8-355e-446d-88bb-7f70574a583e.tar	UK Data Service - ReShare	doi:10.5255/UKDA-SN-851861	https://dx.doi.org/10.5255/UKDA-SN-851861	nil	Right primary motor area
19849	19849_fMRI	Magnetic Resonance Imaging	Signa HDxt	General Electric Healthcare	1.5	tesla	UO	UO:0000228	head	12	T2- weighted_fMRI	motor	move foot/lips/hands	256	millimeter	UO	UO:0000016	64*64	millimeter	UO	UO:0000016	single-shot gradient-echo EPI	2.5	second	UO	UO:0000010	50	second	UO	UO:0000010	90	degree	UO	UO:0000185	4	millimeter	UO	UO:0000016	5be343d8-355e-446d-88bb-7f70574a583e.tar	UK Data Service - ReShare	doi:10.5255/UKDA-SN-851861	https://dx.doi.org/10.5255/UKDA-SN-851861	nil	Right primary motor area
19849	19849_fMRI	Magnetic Resonance Imaging	Signa HDxt	General Electric Healthcare	1.5	tesla	UO	UO:0000228	head	12	T2- weighted_fMRI	rest	rest	256	millimeter	UO	UO:0000016	64*64	millimeter	UO	UO:0000016	single-shot gradient-echo EPI	2.5	second	UO	UO:0000010	50	second	UO	UO:0000010	90	degree	UO	UO:0000185	4	millimeter	UO	UO:0000016	5be343d8-355e-446d-88bb-7f70574a583e.tar	UK Data Service - ReShare	doi:10.5255/UKDA-SN-851861	https://dx.doi.org/10.5255/UKDA-SN-851861	nil	Right primary motor area
19398	19398_T1	Magnetic Resonance Imaging	Signa HDxt	General Electric Healthcare	1.5	tesla	UO	UO:0000228	head	12	T1-weighted image	nil	nil	256	millimeter	UO	UO:0000016	256*256	millimeter	UO	UO:0000016	3D IRP (inversion recovery prepared)	10	second	UO	UO:0000010	4	second	UO	UO:0000010	8	degree	UO	UO:0000185	1.3	millimeter	UO	UO:0000016	f9860d61-19c4-4698-9557-b580a57e8e8c.tar	UK Data Service - ReShare	doi:10.5255/UKDA-SN-851861	https://dx.doi.org/10.5255/UKDA-SN-851861	Met lung CA	Right primary somatosensory area
19398	19398_T2	Magnetic Resonance Imaging	Signa HDxt	General Electric Healthcare	1.5	tesla	UO	UO:0000228	head	12	T2-weighted image	nil	nil	256	millimeter	UO	UO:0000016	256*256	millimeter	UO	UO:0000016	FAST spin-echo	2.5	second	UO	UO:0000010	102	second	UO	UO:0000010	90	degree	UO	UO:0000185	1.3	millimeter	UO	UO:0000016	f9860d61-19c4-4698-9557-b580a57e8e8c.tar	UK Data Service - ReShare	doi:10.5255/UKDA-SN-851861	https://dx.doi.org/10.5255/UKDA-SN-851861	Met lung CA	Right primary somatosensory area
19398	19398_DTI	Magnetic Resonance Imaging	Signa HDxt	General Electric Healthcare	1.5	tesla	UO	UO:0000228	head	12	Diffusion weighted_DTI	nil	nil	256	millimeter	UO	UO:0000016	128*128	millimeter	UO	UO:0000016	single-shot spin-echo EPI	16.5	second	UO	UO:0000010	98	second	UO	UO:0000010	90	degree	UO	UO:0000185	2	millimeter	UO	UO:0000016	f9860d61-19c4-4698-9557-b580a57e8e8c.tar	UK Data Service - ReShare	doi:10.5255/UKDA-SN-851861	https://dx.doi.org/10.5255/UKDA-SN-851861	Met lung CA	Right primary somatosensory area
19398	19398_fMRI	Magnetic Resonance Imaging	Signa HDxt	General Electric Healthcare	1.5	tesla	UO	UO:0000228	head	12	T2- weighted_fMRI	motor	move foot/lips/hands	256	millimeter	UO	UO:0000016	64*64	millimeter	UO	UO:0000016	single-shot gradient-echo EPI	2.5	second	UO	UO:0000010	50	second	UO	UO:0000010	90	degree	UO	UO:0000185	4	millimeter	UO	UO:0000016	f9860d61-19c4-4698-9557-b580a57e8e8c.tar	UK Data Service - ReShare	doi:10.5255/UKDA-SN-851861	https://dx.doi.org/10.5255/UKDA-SN-851861	Met lung CA	Right primary somatosensory area
19398	19398_fMRI	Magnetic Resonance Imaging	Signa HDxt	General Electric Healthcare	1.5	tesla	UO	UO:0000228	head	12	T2- weighted_fMRI	rest	rest	256	millimeter	UO	UO:0000016	64*64	millimeter	UO	UO:0000016	single-shot gradient-echo EPI	2.5	second	UO	UO:0000010	50	second	UO	UO:0000010	90	degree	UO	UO:0000185	4	millimeter	UO	UO:0000016	f9860d61-19c4-4698-9557-b580a57e8e8c.tar	UK Data Service - ReShare	doi:10.5255/UKDA-SN-851861	https://dx.doi.org/10.5255/UKDA-SN-851861	Met lung CA	Right primary somatosensory area
18863	18863_T1	Magnetic Resonance Imaging	Signa HDxt	General Electric Healthcare	1.5	tesla	UO	UO:0000228	head	12	T1-weighted image	nil	nil	256	millimeter	UO	UO:0000016	256*256	millimeter	UO	UO:0000016	3D IRP (inversion recovery prepared)	10	second	UO	UO:0000010	4	second	UO	UO:0000010	8	degree	UO	UO:0000185	1.3	millimeter	UO	UO:0000016	9517da5f-ff85-40c5-a348-1ce362a7b997.tar	UK Data Service - ReShare	doi:10.5255/UKDA-SN-851861	https://dx.doi.org/10.5255/UKDA-SN-851861	renal cell carcinoma	Left Pre-Motor Area
18863	18863_T2	Magnetic Resonance Imaging	Signa HDxt	General Electric Healthcare	1.5	tesla	UO	UO:0000228	head	12	T2-weighted image	nil	nil	256	millimeter	UO	UO:0000016	256*256	millimeter	UO	UO:0000016	FAST spin-echo	2.5	second	UO	UO:0000010	102	second	UO	UO:0000010	90	degree	UO	UO:0000185	1.3	millimeter	UO	UO:0000016	9517da5f-ff85-40c5-a348-1ce362a7b997.tar	UK Data Service - ReShare	doi:10.5255/UKDA-SN-851861	https://dx.doi.org/10.5255/UKDA-SN-851861	renal cell carcinoma	Left Pre-Motor Area
18863	18863_DTI	Magnetic Resonance Imaging	Signa HDxt	General Electric Healthcare	1.5	tesla	UO	UO:0000228	head	12	Diffusion weighted_DTI	nil	nil	256	millimeter	UO	UO:0000016	128*128	millimeter	UO	UO:0000016	single-shot spin-echo EPI	16.5	second	UO	UO:0000010	98	second	UO	UO:0000010	90	degree	UO	UO:0000185	2	millimeter	UO	UO:0000016	9517da5f-ff85-40c5-a348-1ce362a7b997.tar	UK Data Service - ReShare	doi:10.5255/UKDA-SN-851861	https://dx.doi.org/10.5255/UKDA-SN-851861	renal cell carcinoma	Left Pre-Motor Area
18863	18863_fMRI	Magnetic Resonance Imaging	Signa HDxt	General Electric Healthcare	1.5	tesla	UO	UO:0000228	head	12	T2- weighted_fMRI	motor	move foot/lips/hands	256	millimeter	UO	UO:0000016	64*64	millimeter	UO	UO:0000016	single-shot gradient-echo EPI	2.5	second	UO	UO:0000010	50	second	UO	UO:0000010	90	degree	UO	UO:0000185	4	millimeter	UO	UO:0000016	9517da5f-ff85-40c5-a348-1ce362a7b997.tar	UK Data Service - ReShare	doi:10.5255/UKDA-SN-851861	https://dx.doi.org/10.5255/UKDA-SN-851861	renal cell carcinoma	Left Pre-Motor Area
18863	18863_fMRI	Magnetic Resonance Imaging	Signa HDxt	General Electric Healthcare	1.5	tesla	UO	UO:0000228	head	12	T2- weighted_fMRI	verb generation	generate a verb from a noun presented via audio	256	millimeter	UO	UO:0000016	64*64	millimeter	UO	UO:0000016	single-shot gradient-echo EPI	2.5	second	UO	UO:0000010	50	second	UO	UO:0000010	90	degree	UO	UO:0000185	4	millimeter	UO	UO:0000016	9517da5f-ff85-40c5-a348-1ce362a7b997.tar	UK Data Service - ReShare	doi:10.5255/UKDA-SN-851861	https://dx.doi.org/10.5255/UKDA-SN-851861	renal cell carcinoma	Left Pre-Motor Area
18863	18863_fMRI	Magnetic Resonance Imaging	Signa HDxt	General Electric Healthcare	1.5	tesla	UO	UO:0000228	head	12	T2- weighted_fMRI	word repetition	repeat a word presentated via audio	256	millimeter	UO	UO:0000016	64*64	millimeter	UO	UO:0000016	single-shot gradient-echo EPI	5 (sparse sampling, effective TR 2.5)	second	UO	UO:0000010	50	second	UO	UO:0000010	90	degree	UO	UO:0000185	4	millimeter	UO	UO:0000016	9517da5f-ff85-40c5-a348-1ce362a7b997.tar	UK Data Service - ReShare	doi:10.5255/UKDA-SN-851861	https://dx.doi.org/10.5255/UKDA-SN-851861	renal cell carcinoma	Left Pre-Motor Area
